# Supplementary material for: An attempt to synthesize a terthienyl-based analog of indacenedithiophene (IDT): unexpected synthesis of a naphtho[2,3-b]thiophene derivative
Source: RSC Adv. 2021 Mar 8;11(17):9894–900. doi: 10.1039/d1ra00659b (PMC8695407; doi:10.1039/d1ra00659b)
Supplement: RA-011-D1RA00659B-s002 [file RA-011-D1RA00659B-s002.cif]

# Electronic Supplementary Material (ESI) for RSC Advances.
# This journal is © The Royal Society of Chemistry 2021

####################################################################### 
# 
# This file contains crystal structure data downloaded from the 
# Cambridge Structural Database (CSD) hosted by the Cambridge 
# Crystallographic Data Centre (CCDC).
# 
# Full information about CCDC data access policies and citation 
# guidelines are available at http://www.ccdc.cam.ac.uk/access/V1 
# 
# Audit and citation data items may have been added by the CCDC. 
# Please retain this information to preserve the provenance of 
# this file and to allow appropriate attribution of the data. 
# 
#######################################################################

data_ale040
_database_code_depnum_ccdc_archive 'CCDC 2045572'
loop_
_audit_author_name
_audit_author_address
'Alexandra Pop'
;Babes Bolyai University
Romania
;
_audit_update_record             
;
2020-12-20 deposited with the CCDC.	2021-02-25 downloaded from the CCDC.
;

_chemical_name_systematic        ?
_chemical_name_common            PAC24.5
_chemical_formula_moiety         ?
_chemical_formula_sum            'C62 H72 S3'
_chemical_formula_iupac          ?
_chemical_formula_weight         913.37

_chemical_melting_point          ?

_space_group_crystal_system      triclinic
_space_group_name_H-M_alt        'P -1'
_space_group_name_Hall           '-P 1'
loop_
_space_group_symop_operation_xyz
'x, y, z'
'-x, -y, -z'

_cell_length_a                   10.5801(19)
_cell_length_b                   16.028(4)
_cell_length_c                   17.160(4)
_cell_angle_alpha                71.903(7)
_cell_angle_beta                 72.493(6)
_cell_angle_gamma                77.170(8)
_cell_volume                     2611.2(9)
_cell_formula_units_Z            2
_cell_measurement_reflns_used    440
_cell_measurement_theta_min      2.9882
_cell_measurement_theta_max      26.0797
_cell_measurement_temperature    100.(2)

_exptl_crystal_description       plate
_exptl_crystal_colour            'clear pale yellow'
_exptl_crystal_size_max          0.090
_exptl_crystal_size_mid          0.080
_exptl_crystal_size_min          0.040
_exptl_crystal_density_diffrn    1.162
_exptl_crystal_density_meas      ?
_exptl_crystal_density_method    'not measured'
_exptl_crystal_F_000             984

_exptl_absorpt_coefficient_mu    0.180
_exptl_absorpt_correction_type   Multi-Scan
_exptl_absorpt_process_details   
;
Krause, L., Herbst-Irmer, R., Sheldrick G.M. & Stalke D.,
J. Appl. Cryst. 48 (2015) 3-10
;
_exptl_absorpt_correction_T_min  0.95
_exptl_absorpt_correction_T_max  0.99

_exptl_special_details           
;
;

_diffrn_ambient_temperature      100.(2)

_diffrn_source                   'Incoatec Mo--I\mS 3.0 microfocus source'
_diffrn_source_type              ?

_diffrn_radiation_type           'Mo K\a'
_diffrn_radiation_wavelength     0.71073
_diffrn_radiation_monochromator  'multilayer optics'

_diffrn_measurement_device_type  'Bruker D8 Venture'
_diffrn_measurement_method       '\f and \w scans'

_diffrn_detector_area_resol_mean 7.3910

_diffrn_reflns_number            134242
_diffrn_reflns_av_R_equivalents  0.0713
_diffrn_reflns_av_unetI/netI     0.0396
_diffrn_reflns_theta_min         2.28
_diffrn_reflns_theta_max         28.30
_diffrn_reflns_theta_full        28.30
_diffrn_measured_fraction_theta_max 0.997
_diffrn_measured_fraction_theta_full 0.997
_diffrn_reflns_limit_h_min       -14
_diffrn_reflns_limit_h_max       14
_diffrn_reflns_limit_k_min       -21
_diffrn_reflns_limit_k_max       21
_diffrn_reflns_limit_l_min       -22
_diffrn_reflns_limit_l_max       22

_refine_special_details          
;
;

_reflns_number_total             12919
_reflns_number_gt                9499
_reflns_threshold_expression     'I > 2\s(I)'

_refine_ls_structure_factor_coef Fsqd
_refine_ls_matrix_type           full
_refine_ls_R_factor_all          0.0825
_refine_ls_R_factor_gt           0.0545
_refine_ls_wR_factor_gt          0.1286
_refine_ls_wR_factor_ref         0.1474
_refine_ls_goodness_of_fit_ref   1.046
_refine_ls_restrained_S_all      1.046
_refine_ls_number_reflns         12919
_refine_ls_number_parameters     593
_refine_ls_number_restraints     0
_refine_ls_number_constraints    ?
_refine_ls_hydrogen_treatment    constr
_refine_ls_weighting_scheme      calc
_refine_ls_weighting_details     
'w=1/[\s^2^(Fo^2^)+(0.0574P)^2^+2.2571P] where P=(Fo^2^+2Fc^2^)/3'

_atom_sites_solution_hydrogens   geom
_atom_sites_solution_primary     ?
_atom_sites_solution_secondary   ?

_refine_ls_shift/su_max          0.001
_refine_ls_shift/su_mean         0.000
_refine_diff_density_max         0.983
_refine_diff_density_min         -0.530
_refine_ls_extinction_method     none
_refine_ls_extinction_coef       ?

loop_
_atom_type_symbol
_atom_type_description
_atom_type_scat_dispersion_real
_atom_type_scat_dispersion_imag
_atom_type_scat_source
C C 0.0033 0.0016 'International Tables Vol C Tables 4.2.6.8 and 6.1.1.4'
H H 0.0000 0.0000 'International Tables Vol C Tables 4.2.6.8 and 6.1.1.4'
S S 0.1246 0.1234 'International Tables Vol C Tables 4.2.6.8 and 6.1.1.4'

_computing_data_collection       'Bruker APEX3 2019.1-0'
_computing_cell_refinement       'APEX3 v2018.7-2 (Bruker AXS)'
_computing_data_reduction        'SAINT V8.38A (Bruker AXS Inc., 2017)'
_computing_structure_solution    'SHELXT 2014/5 (Sheldrick, 2014)'
_computing_structure_refinement  'SHELXL-2018/3 (Sheldrick, 2018)'
_computing_molecular_graphics    'shelXle (C.B. Huebschle, rev 958)'
_computing_publication_material  'Bruker APEX3 2019.1-0'

loop_
_atom_site_type_symbol
_atom_site_label
_atom_site_fract_x
_atom_site_fract_y
_atom_site_fract_z
_atom_site_U_iso_or_equiv
_atom_site_adp_type
_atom_site_calc_flag
_atom_site_refinement_flags_adp
_atom_site_refinement_flags_occupancy
_atom_site_refinement_flags_posn
_atom_site_occupancy
_atom_site_disorder_assembly
_atom_site_disorder_group
S S1 0.54074(5) 0.63753(4) 0.46108(3) 0.02681(13) Uani d . . . 1 . .
S S2 0.49524(5) 0.52624(4) 0.32107(4) 0.03189(14) Uani d . . . 1 . .
S S3 0.77158(6) 0.48578(4) 0.11266(3) 0.02908(14) Uani d . . . 1 . .
C C1 0.86070(19) 0.47697(13) 0.37606(12) 0.0207(4) Uani d . . . 1 . .
C C2 0.97672(19) 0.52136(13) 0.30859(12) 0.0214(4) Uani d . . . 1 . .
C C3 1.0704(2) 0.54706(14) 0.33592(13) 0.0260(4) Uani d . . . 1 . .
H H3 1.061518 0.536162 0.394856 0.031 Uiso calc U . R 1 . .
C C4 1.1770(2) 0.58856(15) 0.27778(14) 0.0274(4) Uani d . . . 1 . .
H H4 1.239671 0.605078 0.297959 0.033 Uiso calc U . R 1 . .
C C5 1.1933(2) 0.60622(15) 0.19065(14) 0.0288(5) Uani d . . . 1 . .
C C6 1.0980(2) 0.58189(16) 0.16399(14) 0.0302(5) Uani d . . . 1 . .
H H6 1.10539 0.594173 0.105073 0.036 Uiso calc U . R 1 . .
C C7 0.9914(2) 0.53966(14) 0.22212(13) 0.0257(4) Uani d . . . 1 . .
H H7 0.928404 0.523387 0.201992 0.031 Uiso calc U . R 1 . .
C C8 1.3113(2) 0.64796(19) 0.12751(16) 0.0409(6) Uani d . . . 1 . .
H H8A 1.291062 0.670435 0.071287 0.049 Uiso calc U . R 1 . .
H H8AB 1.389983 0.601257 0.123145 0.049 Uiso calc U . R 1 . .
C C9 1.3487(2) 0.72351(17) 0.14804(16) 0.0382(6) Uani d . . . 1 . .
H H9A 1.376809 0.70027 0.201789 0.046 Uiso calc U . R 1 . .
H H9AB 1.42625 0.746144 0.102878 0.046 Uiso calc U . R 1 . .
C C10 1.2365(3) 0.79928(19) 0.15626(19) 0.0479(7) Uani d . . . 1 . .
H H10A 1.158915 0.776575 0.201357 0.058 Uiso calc U . R 1 . .
H H10B 1.208445 0.822495 0.102482 0.058 Uiso calc U . R 1 . .
C C11 1.2744(3) 0.8771(2) 0.1775(2) 0.0568(8) Uani d . . . 1 . .
H H11A 1.191352 0.916379 0.196011 0.068 Uiso calc U . R 1 . .
H H11B 1.316997 0.852289 0.225497 0.068 Uiso calc U . R 1 . .
C C12 1.3680(3) 0.9321(2) 0.10459(19) 0.0549(7) Uani d . . . 1 . .
H H12A 1.321344 0.963303 0.059193 0.066 Uiso calc U . R 1 . .
H H12B 1.446414 0.892205 0.081391 0.066 Uiso calc U . R 1 . .
C C13 1.4166(4) 1.0001(2) 0.1298(2) 0.0716(11) Uani d . . . 1 . .
H H13A 1.480847 1.031306 0.081092 0.107 Uiso calc U . R 1 . .
H H13B 1.459989 0.969985 0.176192 0.107 Uiso calc U . R 1 . .
H H13C 1.340147 1.042935 0.148407 0.107 Uiso calc U . R 1 . .
C C14 0.77143(19) 0.54323(13) 0.42288(12) 0.0216(4) Uani d . . . 1 . .
C C15 0.7858(2) 0.59068(14) 0.47642(13) 0.0255(4) Uani d . . . 1 . .
H H15 0.86596 0.586661 0.492333 0.031 Uiso calc U . R 1 . .
C C16 0.6683(2) 0.64313(14) 0.50210(14) 0.0278(4) Uani d . . . 1 . .
H H16 0.658019 0.679146 0.538962 0.033 Uiso calc U . R 1 . .
C C17 0.64552(19) 0.56283(13) 0.40853(13) 0.0221(4) Uani d . . . 1 . .
C C18 0.6296(2) 0.51567(13) 0.35409(13) 0.0225(4) Uani d . . . 1 . .
C C19 0.75944(19) 0.45593(13) 0.33734(12) 0.0200(4) Uani d . . . 1 . .
C C20 0.91161(19) 0.39158(13) 0.43614(12) 0.0201(4) Uani d . . . 1 . .
C C21 1.03369(19) 0.34073(13) 0.40985(13) 0.0225(4) Uani d . . . 1 . .
H H21 1.089872 0.361744 0.355248 0.027 Uiso calc U . R 1 . .
C C22 1.0748(2) 0.25959(14) 0.46224(13) 0.0249(4) Uani d . . . 1 . .
H H22 1.158793 0.22658 0.442908 0.03 Uiso calc U . R 1 . .
C C23 0.9947(2) 0.22619(14) 0.54245(13) 0.0255(4) Uani d . . . 1 . .
C C24 0.8733(2) 0.27711(14) 0.56902(13) 0.0278(4) Uani d . . . 1 . .
H H24 0.817242 0.255762 0.623587 0.033 Uiso calc U . R 1 . .
C C25 0.8318(2) 0.35898(14) 0.51729(13) 0.0246(4) Uani d . . . 1 . .
H H25 0.748882 0.392678 0.537332 0.03 Uiso calc U . R 1 . .
C C26 1.0416(2) 0.13721(15) 0.59701(15) 0.0327(5) Uani d . . . 1 . .
H H26A 1.064247 0.092544 0.564193 0.039 Uiso calc U . R 1 . .
H H26B 0.966937 0.119122 0.646844 0.039 Uiso calc U . R 1 . .
C C27 1.1640(2) 0.13696(16) 0.62805(15) 0.0355(5) Uani d . . . 1 . .
H H27A 1.201437 0.074858 0.651299 0.043 Uiso calc U . R 1 . .
H H27B 1.233662 0.164207 0.579233 0.043 Uiso calc U . R 1 . .
C C28 1.1306(2) 0.18671(16) 0.69522(15) 0.0345(5) Uani d . . . 1 . .
H H28A 1.062546 0.158305 0.744482 0.041 Uiso calc U . R 1 . .
H H28B 1.090279 0.248179 0.672373 0.041 Uiso calc U . R 1 . .
C C29 1.2504(2) 0.18989(17) 0.72535(16) 0.0381(5) Uani d . . . 1 . .
H H29A 1.29087 0.128443 0.748041 0.046 Uiso calc U . R 1 . .
H H29B 1.318243 0.218549 0.676163 0.046 Uiso calc U . R 1 . .
C C30 1.2164(3) 0.2392(2) 0.7925(2) 0.0541(7) Uani d . . . 1 . .
H H30A 1.17036 0.299341 0.771033 0.065 Uiso calc U . R 1 . .
H H30B 1.152699 0.208259 0.84291 0.065 Uiso calc U . R 1 . .
C C31 1.3348(3) 0.2481(2) 0.8194(2) 0.0589(8) Uani d . . . 1 . .
H H31A 1.401198 0.275485 0.769581 0.088 Uiso calc U . R 1 . .
H H31B 1.374945 0.189288 0.847078 0.088 Uiso calc U . R 1 . .
H H31C 1.305091 0.285365 0.859155 0.088 Uiso calc U . R 1 . .
C C32 0.78600(19) 0.38783(13) 0.30281(12) 0.0206(4) Uani d . . . 1 . .
H H32 0.871859 0.353329 0.301002 0.025 Uiso calc U . R 1 . .
C C33 0.69477(19) 0.36054(13) 0.26692(12) 0.0208(4) Uani d . . . 1 . .
C C34 0.61730(19) 0.29104(13) 0.31549(12) 0.0198(4) Uani d . . . 1 . .
C C35 0.62902(19) 0.24267(13) 0.39851(12) 0.0218(4) Uani d . . . 1 . .
H H35 0.689431 0.257772 0.421503 0.026 Uiso calc U . R 1 . .
C C36 0.5561(2) 0.17482(13) 0.44670(13) 0.0234(4) Uani d . . . 1 . .
C C37 0.4643(2) 0.15373(14) 0.41183(13) 0.0260(4) Uani d . . . 1 . .
H H37 0.413867 0.106625 0.444 0.031 Uiso calc U . R 1 . .
C C38 0.4474(2) 0.20004(14) 0.33283(13) 0.0253(4) Uani d . . . 1 . .
H H38 0.383926 0.18522 0.312051 0.03 Uiso calc U . R 1 . .
C C39 0.52298(19) 0.26988(13) 0.28124(12) 0.0210(4) Uani d . . . 1 . .
C C40 0.5102(2) 0.31602(13) 0.19813(12) 0.0222(4) Uani d . . . 1 . .
C C41 0.5948(2) 0.37886(13) 0.14935(12) 0.0227(4) Uani d . . . 1 . .
C C42 0.6852(2) 0.40032(13) 0.18476(12) 0.0221(4) Uani d . . . 1 . .
C C43 0.6017(2) 0.43214(14) 0.06356(13) 0.0272(4) Uani d . . . 1 . .
H H43 0.549245 0.426885 0.029552 0.033 Uiso calc U . R 1 . .
C C44 0.6903(2) 0.49008(15) 0.03673(13) 0.0311(5) Uani d . . . 1 . .
H H44 0.706925 0.529528 -0.018364 0.037 Uiso calc U . R 1 . .
C C45 0.5738(2) 0.12297(14) 0.53364(13) 0.0270(4) Uani d . . . 1 . .
H H45A 0.501532 0.08554 0.562236 0.032 Uiso calc U . R 1 . .
H H45B 0.564341 0.165053 0.567463 0.032 Uiso calc U . R 1 . .
C C46 0.7086(2) 0.06395(14) 0.53202(13) 0.0260(4) Uani d . . . 1 . .
H H46A 0.780873 0.101139 0.501751 0.031 Uiso calc U . R 1 . .
H H46B 0.7168 0.020625 0.499743 0.031 Uiso calc U . R 1 . .
C C47 0.7286(2) 0.01359(14) 0.62005(13) 0.0261(4) Uani d . . . 1 . .
H H47A 0.727394 0.056684 0.651044 0.031 Uiso calc U . R 1 . .
H H47B 0.653369 -0.020646 0.651946 0.031 Uiso calc U . R 1 . .
C C48 0.8601(2) -0.04956(14) 0.61619(13) 0.0274(4) Uani d . . . 1 . .
H H48A 0.858432 -0.094129 0.587585 0.033 Uiso calc U . R 1 . .
H H48B 0.934131 -0.015378 0.580783 0.033 Uiso calc U . R 1 . .
C C49 0.8906(2) -0.09810(15) 0.70138(14) 0.0326(5) Uani d . . . 1 . .
H H49A 0.820799 -0.136186 0.735748 0.039 Uiso calc U . R 1 . .
H H49B 0.887747 -0.054238 0.731933 0.039 Uiso calc U . R 1 . .
C C50 1.0276(2) -0.15527(17) 0.69178(16) 0.0400(6) Uani d . . . 1 . .
H H50A 1.033815 -0.194989 0.656959 0.06 Uiso calc U . R 1 . .
H H50B 1.039138 -0.190518 0.747777 0.06 Uiso calc U . R 1 . .
H H50C 1.097703 -0.117035 0.664429 0.06 Uiso calc U . R 1 . .
C C51 0.4049(2) 0.30333(14) 0.16276(12) 0.0236(4) Uani d . . . 1 . .
C C52 0.4355(2) 0.25842(16) 0.10006(15) 0.0318(5) Uani d . . . 1 . .
H H52 0.524629 0.231383 0.081449 0.038 Uiso calc U . R 1 . .
C C53 0.3353(2) 0.25293(16) 0.06427(15) 0.0338(5) Uani d . . . 1 . .
H H53 0.357762 0.221992 0.021758 0.041 Uiso calc U . R 1 . .
C C54 0.2034(2) 0.29206(15) 0.08998(14) 0.0295(5) Uani d . . . 1 . .
C C55 0.1736(2) 0.33747(15) 0.15209(14) 0.0295(5) Uani d . . . 1 . .
H H55 0.08453 0.364715 0.170514 0.035 Uiso calc U . R 1 . .
C C56 0.2733(2) 0.34348(15) 0.18775(13) 0.0279(4) Uani d . . . 1 . .
H H56 0.250996 0.375338 0.229525 0.034 Uiso calc U . R 1 . .
C C57 0.0953(2) 0.28717(17) 0.05088(16) 0.0370(5) Uani d . . . 1 . .
H H57A 0.11905 0.317594 -0.010274 0.044 Uiso calc U . R 1 . .
H H57B 0.009822 0.319408 0.077149 0.044 Uiso calc U . R 1 . .
C C58 0.0749(3) 0.19297(18) 0.06138(17) 0.0440(6) Uani d . . . 1 . .
H H58A 0.065318 0.159525 0.121519 0.053 Uiso calc U . R 1 . .
H H58B 0.155279 0.163628 0.027321 0.053 Uiso calc U . R 1 . .
C C60 -0.0787(4) 0.0970(3) 0.0515(2) 0.0792(12) Uani d . . . 1 . .
H H60A 0.003757 0.060701 0.027158 0.095 Uiso calc U . R 1 . .
H H60B -0.146751 0.099709 0.021541 0.095 Uiso calc U . R 1 . .
C C61 -0.0486(3) 0.1892(2) 0.0341(2) 0.0609(9) Uani d . . . 1 . .
H H61A -0.127299 0.223907 0.063971 0.073 Uiso calc U . R 1 . .
H H61B -0.034848 0.217777 -0.027389 0.073 Uiso calc U . R 1 . .
C C62 -0.1286(4) 0.0506(2) 0.1438(2) 0.0697(10) Uani d . . . 1 . .
H H62A -0.061775 0.050702 0.173577 0.084 Uiso calc U . R 1 . .
H H62B -0.130466 -0.01211 0.147677 0.084 Uiso calc U . R 1 . .
C C63 -0.2647(4) 0.0864(3) 0.1921(3) 0.0876(13) Uani d . . . 1 . .
H H63A -0.262471 0.146171 0.195078 0.131 Uiso calc U . R 1 . .
H H63B -0.286856 0.047462 0.249581 0.131 Uiso calc U . R 1 . .
H H63C -0.332594 0.088857 0.162965 0.131 Uiso calc U . R 1 . .

loop_
_atom_site_aniso_label
_atom_site_aniso_U_11
_atom_site_aniso_U_22
_atom_site_aniso_U_33
_atom_site_aniso_U_12
_atom_site_aniso_U_13
_atom_site_aniso_U_23
S1 0.0233(3) 0.0279(3) 0.0336(3) -0.0022(2) -0.0089(2) -0.0134(2)
S2 0.0235(3) 0.0393(3) 0.0427(3) 0.0001(2) -0.0177(2) -0.0187(3)
S3 0.0343(3) 0.0327(3) 0.0242(3) -0.0185(2) -0.0116(2) 0.0005(2)
C1 0.0205(9) 0.0238(10) 0.0224(9) -0.0057(7) -0.0087(7) -0.0071(8)
C2 0.0199(9) 0.0226(10) 0.0245(10) -0.0057(7) -0.0089(8) -0.0053(8)
C3 0.0256(10) 0.0318(11) 0.0243(10) -0.0102(9) -0.0101(8) -0.0043(8)
C4 0.0206(10) 0.0352(12) 0.0322(11) -0.0093(8) -0.0102(8) -0.0097(9)
C5 0.0240(10) 0.0369(12) 0.0296(11) -0.0098(9) -0.0045(8) -0.0127(9)
C6 0.0293(11) 0.0405(13) 0.0257(11) -0.0151(10) -0.0045(9) -0.0104(9)
C7 0.0245(10) 0.0311(11) 0.0265(10) -0.0092(8) -0.0086(8) -0.0085(9)
C8 0.0333(13) 0.0585(16) 0.0369(13) -0.0222(12) 0.0001(10) -0.0185(12)
C9 0.0331(12) 0.0451(14) 0.0373(13) -0.0166(11) -0.0038(10) -0.0090(11)
C10 0.0364(14) 0.0485(16) 0.0548(17) -0.0118(12) -0.0057(12) -0.0094(13)
C11 0.0559(18) 0.0473(17) 0.0594(19) -0.0115(14) 0.0046(15) -0.0186(14)
C12 0.066(2) 0.0447(16) 0.0459(16) -0.0141(14) -0.0031(14) -0.0073(13)
C13 0.093(3) 0.0458(18) 0.064(2) -0.0320(18) 0.0189(19) -0.0200(16)
C14 0.0222(9) 0.0230(10) 0.0226(9) -0.0059(8) -0.0083(8) -0.0058(8)
C15 0.0252(10) 0.0284(11) 0.0292(10) -0.0068(8) -0.0113(8) -0.0099(9)
C16 0.0320(11) 0.0278(11) 0.0298(11) -0.0056(9) -0.0110(9) -0.0122(9)
C17 0.0207(9) 0.0231(10) 0.0254(10) -0.0037(8) -0.0079(8) -0.0080(8)
C18 0.0212(9) 0.0246(10) 0.0247(10) -0.0055(8) -0.0089(8) -0.0061(8)
C19 0.0189(9) 0.0244(10) 0.0192(9) -0.0071(7) -0.0075(7) -0.0039(7)
C20 0.0205(9) 0.0241(10) 0.0203(9) -0.0072(7) -0.0085(7) -0.0062(7)
C21 0.0212(9) 0.0250(10) 0.0230(10) -0.0050(8) -0.0070(8) -0.0062(8)
C22 0.0236(10) 0.0247(10) 0.0293(10) -0.0045(8) -0.0105(8) -0.0070(8)
C23 0.0294(11) 0.0266(10) 0.0266(10) -0.0095(8) -0.0139(8) -0.0052(8)
C24 0.0307(11) 0.0310(11) 0.0226(10) -0.0112(9) -0.0069(8) -0.0035(8)
C25 0.0233(10) 0.0291(11) 0.0233(10) -0.0074(8) -0.0060(8) -0.0067(8)
C26 0.0405(13) 0.0275(11) 0.0314(12) -0.0091(10) -0.0146(10) -0.0011(9)
C27 0.0364(13) 0.0338(12) 0.0351(12) -0.0001(10) -0.0151(10) -0.0047(10)
C28 0.0334(12) 0.0364(13) 0.0338(12) -0.0039(10) -0.0123(10) -0.0063(10)
C29 0.0372(13) 0.0412(14) 0.0382(13) -0.0084(11) -0.0155(11) -0.0058(11)
C30 0.0584(18) 0.0564(18) 0.0604(18) 0.0047(14) -0.0312(15) -0.0266(15)
C31 0.072(2) 0.061(2) 0.0583(19) -0.0189(16) -0.0328(16) -0.0142(15)
C32 0.0186(9) 0.0242(10) 0.0211(9) -0.0060(7) -0.0073(7) -0.0045(7)
C33 0.0220(9) 0.0216(9) 0.0221(9) -0.0042(7) -0.0082(8) -0.0069(8)
C34 0.0211(9) 0.0212(9) 0.0202(9) -0.0044(7) -0.0072(7) -0.0070(7)
C35 0.0215(9) 0.0237(10) 0.0224(9) -0.0023(8) -0.0072(8) -0.0079(8)
C36 0.0237(10) 0.0226(10) 0.0228(10) -0.0017(8) -0.0062(8) -0.0051(8)
C37 0.0274(10) 0.0254(10) 0.0247(10) -0.0107(8) -0.0041(8) -0.0034(8)
C38 0.0269(10) 0.0277(11) 0.0247(10) -0.0109(8) -0.0064(8) -0.0069(8)
C39 0.0228(9) 0.0221(9) 0.0214(9) -0.0062(8) -0.0069(8) -0.0068(8)
C40 0.0257(10) 0.0230(10) 0.0227(10) -0.0075(8) -0.0093(8) -0.0068(8)
C41 0.0275(10) 0.0234(10) 0.0214(9) -0.0079(8) -0.0099(8) -0.0051(8)
C42 0.0243(10) 0.0226(10) 0.0223(9) -0.0073(8) -0.0073(8) -0.0054(8)
C43 0.0342(11) 0.0304(11) 0.0223(10) -0.0104(9) -0.0128(9) -0.0046(8)
C44 0.0396(12) 0.0361(12) 0.0214(10) -0.0175(10) -0.0122(9) 0.0001(9)
C45 0.0302(11) 0.0273(11) 0.0200(10) -0.0040(9) -0.0045(8) -0.0032(8)
C46 0.0298(11) 0.0242(10) 0.0235(10) -0.0061(8) -0.0074(8) -0.0033(8)
C47 0.0303(11) 0.0264(11) 0.0219(10) -0.0071(8) -0.0082(8) -0.0029(8)
C48 0.0319(11) 0.0259(11) 0.0252(10) -0.0057(9) -0.0077(9) -0.0062(8)
C49 0.0350(12) 0.0323(12) 0.0292(11) -0.0030(10) -0.0104(9) -0.0053(9)
C50 0.0387(13) 0.0402(14) 0.0380(13) 0.0061(11) -0.0152(11) -0.0088(11)
C51 0.0268(10) 0.0265(10) 0.0212(9) -0.0114(8) -0.0088(8) -0.0034(8)
C52 0.0294(11) 0.0379(12) 0.0382(12) -0.0045(9) -0.0140(10) -0.0189(10)
C53 0.0357(12) 0.0400(13) 0.0373(12) -0.0081(10) -0.0169(10) -0.0168(10)
C54 0.0304(11) 0.0333(12) 0.0299(11) -0.0137(9) -0.0121(9) -0.0049(9)
C55 0.0236(10) 0.0372(12) 0.0304(11) -0.0117(9) -0.0065(9) -0.0077(9)
C56 0.0268(11) 0.0382(12) 0.0235(10) -0.0125(9) -0.0054(8) -0.0100(9)
C57 0.0376(13) 0.0439(14) 0.0383(13) -0.0158(11) -0.0195(11) -0.0064(11)
C58 0.0514(16) 0.0469(15) 0.0433(14) -0.0243(12) -0.0244(12) -0.0011(12)
C60 0.094(3) 0.083(3) 0.082(3) -0.049(2) -0.037(2) -0.012(2)
C61 0.073(2) 0.0629(19) 0.0627(19) -0.0384(17) -0.0426(17) 0.0054(15)
C62 0.075(2) 0.069(2) 0.071(2) -0.0383(19) -0.0286(19) 0.0033(18)
C63 0.082(3) 0.061(2) 0.097(3) 0.013(2) -0.027(2) 0.000(2)

_geom_special_details            
;

All esds (except the esd in the dihedral angle between two l.s. planes)
are estimated using the full covariance matrix.  The cell esds are taken
into account individually in the estimation of esds in distances, angles
and torsion angles; correlations between esds in cell parameters are only
used when they are defined by crystal symmetry.  An approximate (isotropic)
treatment of cell esds is used for estimating esds involving l.s. planes.
;

loop_
_geom_bond_atom_site_label_1
_geom_bond_atom_site_label_2
_geom_bond_site_symmetry_2
_geom_bond_distance
_geom_bond_publ_flag
S1 C17 . 1.719(2) ?
S1 C16 . 1.729(2) ?
S2 C18 . 1.640(2) ?
S3 C44 . 1.742(2) ?
S3 C42 . 1.750(2) ?
C1 C14 . 1.514(3) ?
C1 C20 . 1.535(3) ?
C1 C2 . 1.541(3) ?
C1 C19 . 1.559(2) ?
C2 C7 . 1.387(3) ?
C2 C3 . 1.398(3) ?
C3 C4 . 1.398(3) ?
C3 H3 . 0.95 ?
C4 C5 . 1.396(3) ?
C4 H4 . 0.95 ?
C5 C6 . 1.393(3) ?
C5 C8 . 1.512(3) ?
C6 C7 . 1.403(3) ?
C6 H6 . 0.95 ?
C7 H7 . 0.95 ?
C8 C9 . 1.520(3) ?
C8 H8A . 0.99 ?
C8 H8AB . 0.99 ?
C9 C10 . 1.507(4) ?
C9 H9A . 0.99 ?
C9 H9AB . 0.99 ?
C10 C11 . 1.564(4) ?
C10 H10A . 0.99 ?
C10 H10B . 0.99 ?
C11 C12 . 1.509(4) ?
C11 H11A . 0.99 ?
C11 H11B . 0.99 ?
C12 C13 . 1.522(4) ?
C12 H12A . 0.99 ?
C12 H12B . 0.99 ?
C13 H13A . 0.98 ?
C13 H13B . 0.98 ?
C13 H13C . 0.98 ?
C14 C17 . 1.377(3) ?
C14 C15 . 1.420(3) ?
C15 C16 . 1.372(3) ?
C15 H15 . 0.95 ?
C16 H16 . 0.95 ?
C17 C18 . 1.436(3) ?
C18 C19 . 1.495(3) ?
C19 C32 . 1.337(3) ?
C20 C21 . 1.395(3) ?
C20 C25 . 1.401(3) ?
C21 C22 . 1.395(3) ?
C21 H21 . 0.95 ?
C22 C23 . 1.393(3) ?
C22 H22 . 0.95 ?
C23 C24 . 1.392(3) ?
C23 C26 . 1.514(3) ?
C24 C25 . 1.399(3) ?
C24 H24 . 0.95 ?
C25 H25 . 0.95 ?
C26 C27 . 1.540(3) ?
C26 H26A . 0.99 ?
C26 H26B . 0.99 ?
C27 C28 . 1.513(3) ?
C27 H27A . 0.99 ?
C27 H27B . 0.99 ?
C28 C29 . 1.522(3) ?
C28 H28A . 0.99 ?
C28 H28B . 0.99 ?
C29 C30 . 1.508(4) ?
C29 H29A . 0.99 ?
C29 H29B . 0.99 ?
C30 C31 . 1.507(4) ?
C30 H30A . 0.99 ?
C30 H30B . 0.99 ?
C31 H31A . 0.98 ?
C31 H31B . 0.98 ?
C31 H31C . 0.98 ?
C32 C33 . 1.488(3) ?
C32 H32 . 0.95 ?
C33 C42 . 1.380(3) ?
C33 C34 . 1.423(3) ?
C34 C35 . 1.422(3) ?
C34 C39 . 1.443(3) ?
C35 C36 . 1.375(3) ?
C35 H35 . 0.95 ?
C36 C37 . 1.427(3) ?
C36 C45 . 1.510(3) ?
C37 C38 . 1.372(3) ?
C37 H37 . 0.95 ?
C38 C39 . 1.425(3) ?
C38 H38 . 0.95 ?
C39 C40 . 1.420(3) ?
C40 C41 . 1.394(3) ?
C40 C51 . 1.494(3) ?
C41 C42 . 1.424(3) ?
C41 C43 . 1.443(3) ?
C43 C44 . 1.347(3) ?
C43 H43 . 0.95 ?
C44 H44 . 0.95 ?
C45 C46 . 1.525(3) ?
C45 H45A . 0.99 ?
C45 H45B . 0.99 ?
C46 C47 . 1.529(3) ?
C46 H46A . 0.99 ?
C46 H46B . 0.99 ?
C47 C48 . 1.525(3) ?
C47 H47A . 0.99 ?
C47 H47B . 0.99 ?
C48 C49 . 1.521(3) ?
C48 H48A . 0.99 ?
C48 H48B . 0.99 ?
C49 C50 . 1.525(3) ?
C49 H49A . 0.99 ?
C49 H49B . 0.99 ?
C50 H50A . 0.98 ?
C50 H50B . 0.98 ?
C50 H50C . 0.98 ?
C51 C52 . 1.396(3) ?
C51 C56 . 1.397(3) ?
C52 C53 . 1.406(3) ?
C52 H52 . 0.95 ?
C53 C54 . 1.396(3) ?
C53 H53 . 0.95 ?
C54 C55 . 1.394(3) ?
C54 C57 . 1.516(3) ?
C55 C56 . 1.402(3) ?
C55 H55 . 0.95 ?
C56 H56 . 0.95 ?
C57 C58 . 1.520(3) ?
C57 H57A . 0.99 ?
C57 H57B . 0.99 ?
C58 C61 . 1.534(3) ?
C58 H58A . 0.99 ?
C58 H58B . 0.99 ?
C60 C61 . 1.500(4) ?
C60 C62 . 1.511(5) ?
C60 H60A . 0.99 ?
C60 H60B . 0.99 ?
C61 H61A . 0.99 ?
C61 H61B . 0.99 ?
C62 C63 . 1.517(5) ?
C62 H62A . 0.99 ?
C62 H62B . 0.99 ?
C63 H63A . 0.98 ?
C63 H63B . 0.98 ?
C63 H63C . 0.98 ?

loop_
_geom_angle_atom_site_label_1
_geom_angle_atom_site_label_2
_geom_angle_atom_site_label_3
_geom_angle_site_symmetry_1
_geom_angle_site_symmetry_3
_geom_angle
_geom_angle_publ_flag
C17 S1 C16 . . 90.02(10) ?
C44 S3 C42 . . 91.03(10) ?
C14 C1 C20 . . 112.35(16) ?
C14 C1 C2 . . 109.33(16) ?
C20 C1 C2 . . 111.87(16) ?
C14 C1 C19 . . 100.63(15) ?
C20 C1 C19 . . 109.04(15) ?
C2 C1 C19 . . 113.15(15) ?
C7 C2 C3 . . 118.02(18) ?
C7 C2 C1 . . 123.71(17) ?
C3 C2 C1 . . 118.24(17) ?
C2 C3 C4 . . 120.94(19) ?
C2 C3 H3 . . 119.5 ?
C4 C3 H3 . . 119.5 ?
C5 C4 C3 . . 121.33(19) ?
C5 C4 H4 . . 119.3 ?
C3 C4 H4 . . 119.3 ?
C6 C5 C4 . . 117.33(19) ?
C6 C5 C8 . . 121.1(2) ?
C4 C5 C8 . . 121.54(19) ?
C5 C6 C7 . . 121.5(2) ?
C5 C6 H6 . . 119.2 ?
C7 C6 H6 . . 119.2 ?
C2 C7 C6 . . 120.84(18) ?
C2 C7 H7 . . 119.6 ?
C6 C7 H7 . . 119.6 ?
C5 C8 C9 . . 115.4(2) ?
C5 C8 H8A . . 108.4 ?
C9 C8 H8A . . 108.4 ?
C5 C8 H8AB . . 108.4 ?
C9 C8 H8AB . . 108.4 ?
H8A C8 H8AB . . 107.5 ?
C10 C9 C8 . . 113.5(2) ?
C10 C9 H9A . . 108.9 ?
C8 C9 H9A . . 108.9 ?
C10 C9 H9AB . . 108.9 ?
C8 C9 H9AB . . 108.9 ?
H9A C9 H9AB . . 107.7 ?
C9 C10 C11 . . 113.7(2) ?
C9 C10 H10A . . 108.8 ?
C11 C10 H10A . . 108.8 ?
C9 C10 H10B . . 108.8 ?
C11 C10 H10B . . 108.8 ?
H10A C10 H10B . . 107.7 ?
C12 C11 C10 . . 114.2(3) ?
C12 C11 H11A . . 108.7 ?
C10 C11 H11A . . 108.7 ?
C12 C11 H11B . . 108.7 ?
C10 C11 H11B . . 108.7 ?
H11A C11 H11B . . 107.6 ?
C11 C12 C13 . . 113.0(3) ?
C11 C12 H12A . . 109.0 ?
C13 C12 H12A . . 109.0 ?
C11 C12 H12B . . 109.0 ?
C13 C12 H12B . . 109.0 ?
H12A C12 H12B . . 107.8 ?
C12 C13 H13A . . 109.5 ?
C12 C13 H13B . . 109.5 ?
H13A C13 H13B . . 109.5 ?
C12 C13 H13C . . 109.5 ?
H13A C13 H13C . . 109.5 ?
H13B C13 H13C . . 109.5 ?
C17 C14 C15 . . 112.62(18) ?
C17 C14 C1 . . 111.34(16) ?
C15 C14 C1 . . 136.04(18) ?
C16 C15 C14 . . 110.90(18) ?
C16 C15 H15 . . 124.6 ?
C14 C15 H15 . . 124.6 ?
C15 C16 S1 . . 113.68(15) ?
C15 C16 H16 . . 123.2 ?
S1 C16 H16 . . 123.2 ?
C14 C17 C18 . . 113.29(18) ?
C14 C17 S1 . . 112.77(15) ?
C18 C17 S1 . . 133.93(15) ?
C17 C18 C19 . . 104.57(16) ?
C17 C18 S2 . . 126.02(16) ?
C19 C18 S2 . . 129.39(15) ?
C32 C19 C18 . . 127.38(17) ?
C32 C19 C1 . . 122.55(17) ?
C18 C19 C1 . . 109.73(16) ?
C21 C20 C25 . . 117.89(18) ?
C21 C20 C1 . . 121.35(17) ?
C25 C20 C1 . . 120.60(18) ?
C22 C21 C20 . . 121.24(19) ?
C22 C21 H21 . . 119.4 ?
C20 C21 H21 . . 119.4 ?
C23 C22 C21 . . 121.1(2) ?
C23 C22 H22 . . 119.5 ?
C21 C22 H22 . . 119.5 ?
C24 C23 C22 . . 117.77(19) ?
C24 C23 C26 . . 122.62(19) ?
C22 C23 C26 . . 119.6(2) ?
C23 C24 C25 . . 121.59(19) ?
C23 C24 H24 . . 119.2 ?
C25 C24 H24 . . 119.2 ?
C24 C25 C20 . . 120.4(2) ?
C24 C25 H25 . . 119.8 ?
C20 C25 H25 . . 119.8 ?
C23 C26 C27 . . 113.86(18) ?
C23 C26 H26A . . 108.8 ?
C27 C26 H26A . . 108.8 ?
C23 C26 H26B . . 108.8 ?
C27 C26 H26B . . 108.8 ?
H26A C26 H26B . . 107.7 ?
C28 C27 C26 . . 112.9(2) ?
C28 C27 H27A . . 109.0 ?
C26 C27 H27A . . 109.0 ?
C28 C27 H27B . . 109.0 ?
C26 C27 H27B . . 109.0 ?
H27A C27 H27B . . 107.8 ?
C27 C28 C29 . . 114.1(2) ?
C27 C28 H28A . . 108.7 ?
C29 C28 H28A . . 108.7 ?
C27 C28 H28B . . 108.7 ?
C29 C28 H28B . . 108.7 ?
H28A C28 H28B . . 107.6 ?
C30 C29 C28 . . 113.9(2) ?
C30 C29 H29A . . 108.8 ?
C28 C29 H29A . . 108.8 ?
C30 C29 H29B . . 108.8 ?
C28 C29 H29B . . 108.8 ?
H29A C29 H29B . . 107.7 ?
C31 C30 C29 . . 114.8(3) ?
C31 C30 H30A . . 108.6 ?
C29 C30 H30A . . 108.6 ?
C31 C30 H30B . . 108.6 ?
C29 C30 H30B . . 108.6 ?
H30A C30 H30B . . 107.5 ?
C30 C31 H31A . . 109.5 ?
C30 C31 H31B . . 109.5 ?
H31A C31 H31B . . 109.5 ?
C30 C31 H31C . . 109.5 ?
H31A C31 H31C . . 109.5 ?
H31B C31 H31C . . 109.5 ?
C19 C32 C33 . . 126.63(18) ?
C19 C32 H32 . . 116.7 ?
C33 C32 H32 . . 116.7 ?
C42 C33 C34 . . 117.90(17) ?
C42 C33 C32 . . 121.00(17) ?
C34 C33 C32 . . 121.07(17) ?
C35 C34 C33 . . 121.11(17) ?
C35 C34 C39 . . 118.95(17) ?
C33 C34 C39 . . 119.93(17) ?
C36 C35 C34 . . 122.40(18) ?
C36 C35 H35 . . 118.8 ?
C34 C35 H35 . . 118.8 ?
C35 C36 C37 . . 118.18(18) ?
C35 C36 C45 . . 121.12(18) ?
C37 C36 C45 . . 120.69(18) ?
C38 C37 C36 . . 121.40(18) ?
C38 C37 H37 . . 119.3 ?
C36 C37 H37 . . 119.3 ?
C37 C38 C39 . . 121.49(18) ?
C37 C38 H38 . . 119.3 ?
C39 C38 H38 . . 119.3 ?
C40 C39 C38 . . 122.03(17) ?
C40 C39 C34 . . 120.39(17) ?
C38 C39 C34 . . 117.56(17) ?
C41 C40 C39 . . 118.53(17) ?
C41 C40 C51 . . 118.80(17) ?
C39 C40 C51 . . 122.59(17) ?
C40 C41 C42 . . 120.26(18) ?
C40 C41 C43 . . 128.29(18) ?
C42 C41 C43 . . 111.39(17) ?
C33 C42 C41 . . 122.66(18) ?
C33 C42 S3 . . 126.30(15) ?
C41 C42 S3 . . 110.95(14) ?
C44 C43 C41 . . 113.02(18) ?
C44 C43 H43 . . 123.5 ?
C41 C43 H43 . . 123.5 ?
C43 C44 S3 . . 113.59(16) ?
C43 C44 H44 . . 123.2 ?
S3 C44 H44 . . 123.2 ?
C36 C45 C46 . . 113.46(17) ?
C36 C45 H45A . . 108.9 ?
C46 C45 H45A . . 108.9 ?
C36 C45 H45B . . 108.9 ?
C46 C45 H45B . . 108.9 ?
H45A C45 H45B . . 107.7 ?
C45 C46 C47 . . 113.59(17) ?
C45 C46 H46A . . 108.8 ?
C47 C46 H46A . . 108.8 ?
C45 C46 H46B . . 108.8 ?
C47 C46 H46B . . 108.8 ?
H46A C46 H46B . . 107.7 ?
C48 C47 C46 . . 112.28(17) ?
C48 C47 H47A . . 109.1 ?
C46 C47 H47A . . 109.1 ?
C48 C47 H47B . . 109.1 ?
C46 C47 H47B . . 109.1 ?
H47A C47 H47B . . 107.9 ?
C49 C48 C47 . . 115.22(18) ?
C49 C48 H48A . . 108.5 ?
C47 C48 H48A . . 108.5 ?
C49 C48 H48B . . 108.5 ?
C47 C48 H48B . . 108.5 ?
H48A C48 H48B . . 107.5 ?
C48 C49 C50 . . 111.98(19) ?
C48 C49 H49A . . 109.2 ?
C50 C49 H49A . . 109.2 ?
C48 C49 H49B . . 109.2 ?
C50 C49 H49B . . 109.2 ?
H49A C49 H49B . . 107.9 ?
C49 C50 H50A . . 109.5 ?
C49 C50 H50B . . 109.5 ?
H50A C50 H50B . . 109.5 ?
C49 C50 H50C . . 109.5 ?
H50A C50 H50C . . 109.5 ?
H50B C50 H50C . . 109.5 ?
C52 C51 C56 . . 118.29(18) ?
C52 C51 C40 . . 122.08(19) ?
C56 C51 C40 . . 119.42(18) ?
C51 C52 C53 . . 120.5(2) ?
C51 C52 H52 . . 119.8 ?
C53 C52 H52 . . 119.8 ?
C54 C53 C52 . . 121.3(2) ?
C54 C53 H53 . . 119.4 ?
C52 C53 H53 . . 119.4 ?
C55 C54 C53 . . 118.07(19) ?
C55 C54 C57 . . 120.5(2) ?
C53 C54 C57 . . 121.4(2) ?
C54 C55 C56 . . 120.9(2) ?
C54 C55 H55 . . 119.5 ?
C56 C55 H55 . . 119.5 ?
C51 C56 C55 . . 121.0(2) ?
C51 C56 H56 . . 119.5 ?
C55 C56 H56 . . 119.5 ?
C54 C57 C58 . . 113.6(2) ?
C54 C57 H57A . . 108.8 ?
C58 C57 H57A . . 108.8 ?
C54 C57 H57B . . 108.8 ?
C58 C57 H57B . . 108.8 ?
H57A C57 H57B . . 107.7 ?
C57 C58 C61 . . 112.9(2) ?
C57 C58 H58A . . 109.0 ?
C61 C58 H58A . . 109.0 ?
C57 C58 H58B . . 109.0 ?
C61 C58 H58B . . 109.0 ?
H58A C58 H58B . . 107.8 ?
C61 C60 C62 . . 115.4(3) ?
C61 C60 H60A . . 108.4 ?
C62 C60 H60A . . 108.4 ?
C61 C60 H60B . . 108.4 ?
C62 C60 H60B . . 108.4 ?
H60A C60 H60B . . 107.5 ?
C60 C61 C58 . . 113.9(3) ?
C60 C61 H61A . . 108.8 ?
C58 C61 H61A . . 108.8 ?
C60 C61 H61B . . 108.8 ?
C58 C61 H61B . . 108.8 ?
H61A C61 H61B . . 107.7 ?
C60 C62 C63 . . 118.4(3) ?
C60 C62 H62A . . 107.7 ?
C63 C62 H62A . . 107.7 ?
C60 C62 H62B . . 107.7 ?
C63 C62 H62B . . 107.7 ?
H62A C62 H62B . . 107.1 ?
C62 C63 H63A . . 109.5 ?
C62 C63 H63B . . 109.5 ?
H63A C63 H63B . . 109.5 ?
C62 C63 H63C . . 109.5 ?
H63A C63 H63C . . 109.5 ?
H63B C63 H63C . . 109.5 ?

loop_
_geom_torsion_atom_site_label_1
_geom_torsion_atom_site_label_2
_geom_torsion_atom_site_label_3
_geom_torsion_atom_site_label_4
_geom_torsion_site_symmetry_1
_geom_torsion_site_symmetry_2
_geom_torsion_site_symmetry_3
_geom_torsion_site_symmetry_4
_geom_torsion
_geom_torsion_publ_flag
C14 C1 C2 C7 . . . . -112.2(2) ?
C20 C1 C2 C7 . . . . 122.7(2) ?
C19 C1 C2 C7 . . . . -1.0(3) ?
C14 C1 C2 C3 . . . . 65.8(2) ?
C20 C1 C2 C3 . . . . -59.3(2) ?
C19 C1 C2 C3 . . . . 177.08(18) ?
C7 C2 C3 C4 . . . . -1.1(3) ?
C1 C2 C3 C4 . . . . -179.26(19) ?
C2 C3 C4 C5 . . . . 0.4(3) ?
C3 C4 C5 C6 . . . . 0.8(3) ?
C3 C4 C5 C8 . . . . -177.7(2) ?
C4 C5 C6 C7 . . . . -1.3(3) ?
C8 C5 C6 C7 . . . . 177.2(2) ?
C3 C2 C7 C6 . . . . 0.6(3) ?
C1 C2 C7 C6 . . . . 178.7(2) ?
C5 C6 C7 C2 . . . . 0.6(3) ?
C6 C5 C8 C9 . . . . 139.5(2) ?
C4 C5 C8 C9 . . . . -42.1(3) ?
C5 C8 C9 C10 . . . . -58.3(3) ?
C8 C9 C10 C11 . . . . 179.9(2) ?
C9 C10 C11 C12 . . . . 72.6(4) ?
C10 C11 C12 C13 . . . . -173.0(3) ?
C20 C1 C14 C17 . . . . -120.12(18) ?
C2 C1 C14 C17 . . . . 115.05(18) ?
C19 C1 C14 C17 . . . . -4.3(2) ?
C20 C1 C14 C15 . . . . 61.0(3) ?
C2 C1 C14 C15 . . . . -63.8(3) ?
C19 C1 C14 C15 . . . . 176.9(2) ?
C17 C14 C15 C16 . . . . 1.4(3) ?
C1 C14 C15 C16 . . . . -179.8(2) ?
C14 C15 C16 S1 . . . . -1.0(2) ?
C17 S1 C16 C15 . . . . 0.33(18) ?
C15 C14 C17 C18 . . . . 179.69(17) ?
C1 C14 C17 C18 . . . . 0.5(2) ?
C15 C14 C17 S1 . . . . -1.1(2) ?
C1 C14 C17 S1 . . . . 179.70(13) ?
C16 S1 C17 C14 . . . . 0.48(17) ?
C16 S1 C17 C18 . . . . 179.4(2) ?
C14 C17 C18 C19 . . . . 3.7(2) ?
S1 C17 C18 C19 . . . . -175.24(17) ?
C14 C17 C18 S2 . . . . -177.39(16) ?
S1 C17 C18 S2 . . . . 3.7(3) ?
C17 C18 C19 C32 . . . . 167.0(2) ?
S2 C18 C19 C32 . . . . -11.9(3) ?
C17 C18 C19 C1 . . . . -6.4(2) ?
S2 C18 C19 C1 . . . . 174.74(15) ?
C14 C1 C19 C32 . . . . -167.32(18) ?
C20 C1 C19 C32 . . . . -49.0(2) ?
C2 C1 C19 C32 . . . . 76.2(2) ?
C14 C1 C19 C18 . . . . 6.46(19) ?
C20 C1 C19 C18 . . . . 124.75(17) ?
C2 C1 C19 C18 . . . . -110.06(18) ?
C14 C1 C20 C21 . . . . -151.48(17) ?
C2 C1 C20 C21 . . . . -28.1(2) ?
C19 C1 C20 C21 . . . . 97.9(2) ?
C14 C1 C20 C25 . . . . 33.3(2) ?
C2 C1 C20 C25 . . . . 156.70(17) ?
C19 C1 C20 C25 . . . . -77.4(2) ?
C25 C20 C21 C22 . . . . 0.5(3) ?
C1 C20 C21 C22 . . . . -174.83(17) ?
C20 C21 C22 C23 . . . . 0.5(3) ?
C21 C22 C23 C24 . . . . -1.0(3) ?
C21 C22 C23 C26 . . . . 179.02(18) ?
C22 C23 C24 C25 . . . . 0.3(3) ?
C26 C23 C24 C25 . . . . -179.68(19) ?
C23 C24 C25 C20 . . . . 0.8(3) ?
C21 C20 C25 C24 . . . . -1.2(3) ?
C1 C20 C25 C24 . . . . 174.22(17) ?
C24 C23 C26 C27 . . . . -111.9(2) ?
C22 C23 C26 C27 . . . . 68.2(3) ?
C23 C26 C27 C28 . . . . 71.9(3) ?
C26 C27 C28 C29 . . . . -178.3(2) ?
C27 C28 C29 C30 . . . . -179.8(2) ?
C28 C29 C30 C31 . . . . -176.4(2) ?
C18 C19 C32 C33 . . . . 5.2(3) ?
C1 C19 C32 C33 . . . . 177.85(18) ?
C19 C32 C33 C42 . . . . 84.0(3) ?
C19 C32 C33 C34 . . . . -97.6(2) ?
C42 C33 C34 C35 . . . . 175.48(18) ?
C32 C33 C34 C35 . . . . -2.9(3) ?
C42 C33 C34 C39 . . . . -5.8(3) ?
C32 C33 C34 C39 . . . . 175.85(18) ?
C33 C34 C35 C36 . . . . -179.58(19) ?
C39 C34 C35 C36 . . . . 1.7(3) ?
C34 C35 C36 C37 . . . . -0.9(3) ?
C34 C35 C36 C45 . . . . 178.20(18) ?
C35 C36 C37 C38 . . . . -0.7(3) ?
C45 C36 C37 C38 . . . . -179.8(2) ?
C36 C37 C38 C39 . . . . 1.5(3) ?
C37 C38 C39 C40 . . . . 177.5(2) ?
C37 C38 C39 C34 . . . . -0.7(3) ?
C35 C34 C39 C40 . . . . -179.10(18) ?
C33 C34 C39 C40 . . . . 2.1(3) ?
C35 C34 C39 C38 . . . . -0.8(3) ?
C33 C34 C39 C38 . . . . -179.61(18) ?
C38 C39 C40 C41 . . . . -175.19(19) ?
C34 C39 C40 C41 . . . . 3.0(3) ?
C38 C39 C40 C51 . . . . 8.1(3) ?
C34 C39 C40 C51 . . . . -173.67(19) ?
C39 C40 C41 C42 . . . . -4.4(3) ?
C51 C40 C41 C42 . . . . 172.41(19) ?
C39 C40 C41 C43 . . . . 178.7(2) ?
C51 C40 C41 C43 . . . . -4.5(3) ?
C34 C33 C42 C41 . . . . 4.5(3) ?
C32 C33 C42 C41 . . . . -177.12(19) ?
C34 C33 C42 S3 . . . . -179.23(15) ?
C32 C33 C42 S3 . . . . -0.9(3) ?
C40 C41 C42 C33 . . . . 0.6(3) ?
C43 C41 C42 C33 . . . . 178.00(19) ?
C40 C41 C42 S3 . . . . -176.15(16) ?
C43 C41 C42 S3 . . . . 1.2(2) ?
C44 S3 C42 C33 . . . . -177.9(2) ?
C44 S3 C42 C41 . . . . -1.23(17) ?
C40 C41 C43 C44 . . . . 176.6(2) ?
C42 C41 C43 C44 . . . . -0.5(3) ?
C41 C43 C44 S3 . . . . -0.4(3) ?
C42 S3 C44 C43 . . . . 1.0(2) ?
C35 C36 C45 C46 . . . . -69.3(3) ?
C37 C36 C45 C46 . . . . 109.8(2) ?
C36 C45 C46 C47 . . . . 178.18(17) ?
C45 C46 C47 C48 . . . . 176.04(17) ?
C46 C47 C48 C49 . . . . 176.65(18) ?
C47 C48 C49 C50 . . . . -176.33(19) ?
C41 C40 C51 C52 . . . . 75.1(3) ?
C39 C40 C51 C52 . . . . -108.2(2) ?
C41 C40 C51 C56 . . . . -99.6(2) ?
C39 C40 C51 C56 . . . . 77.1(3) ?
C56 C51 C52 C53 . . . . -1.0(3) ?
C40 C51 C52 C53 . . . . -175.7(2) ?
C51 C52 C53 C54 . . . . 0.2(4) ?
C52 C53 C54 C55 . . . . 0.4(3) ?
C52 C53 C54 C57 . . . . 179.3(2) ?
C53 C54 C55 C56 . . . . -0.1(3) ?
C57 C54 C55 C56 . . . . -179.1(2) ?
C52 C51 C56 C55 . . . . 1.2(3) ?
C40 C51 C56 C55 . . . . 176.13(19) ?
C54 C55 C56 C51 . . . . -0.7(3) ?
C55 C54 C57 C58 . . . . -121.8(3) ?
C53 C54 C57 C58 . . . . 59.2(3) ?
C54 C57 C58 C61 . . . . 171.0(2) ?
C62 C60 C61 C58 . . . . 69.9(5) ?
C57 C58 C61 C60 . . . . -174.5(3) ?
C61 C60 C62 C63 . . . . 66.8(5) ?

_shelx_res_file                  
;

TITL ale040_0m_a.res in P-1
    ale040_0m_a.res
    created by SHELXL-2018/3 at 15:14:45 on 11-Nov-2019
REM Old TITL ale040_0m in P1
REM SHELXT solution in P-1
REM R1 0.152,  Rweak 0.009,  Alpha 0.048,  Orientation as input
REM Formula found by SHELXT:  C62 S3
CELL  0.71073  10.5801  16.0276  17.1602   71.903   72.493   77.170
ZERR    2.000   0.0019   0.0037   0.0035    0.007    0.006    0.008
LATT  1
SFAC C H S
UNIT 124 144 6

+ale040_0m_a.bodd
TEMP -173.150
L.S. 10
BOND $H
acta
conf
htab
size 0.04 0.08 0.09
LIST 6
FMAP 2
PLAN 20
WGHT    0.057400    2.257100
FVAR       0.36199   1.33570   1.99702   1.21367
S1    3    0.540736    0.637530    0.461080    11.00000    0.02332    0.02791 =
         0.03355   -0.01342   -0.00888   -0.00219
S2    3    0.495245    0.526242    0.321070    11.00000    0.02352    0.03933 =
         0.04272   -0.01865   -0.01772    0.00014
S3    3    0.771581    0.485783    0.112663    11.00000    0.03435    0.03273 =
         0.02425    0.00048   -0.01156   -0.01848
C1    1    0.860701    0.476971    0.376059    11.00000    0.02046    0.02375 =
         0.02240   -0.00710   -0.00874   -0.00567
C2    1    0.976717    0.521360    0.308590    11.00000    0.01994    0.02261 =
         0.02451   -0.00526   -0.00890   -0.00566
C3    1    1.070410    0.547057    0.335921    11.00000    0.02561    0.03184 =
         0.02425   -0.00431   -0.01013   -0.01016
AFIX  43
H3    2    1.061518    0.536162    0.394856    11.00000   -1.20000
AFIX   0
C4    1    1.177012    0.588557    0.277781    11.00000    0.02061    0.03523 =
         0.03217   -0.00970   -0.01017   -0.00929
AFIX  43
H4    2    1.239671    0.605078    0.297959    11.00000   -1.20000
AFIX   0
C5    1    1.193257    0.606221    0.190645    11.00000    0.02397    0.03693 =
         0.02963   -0.01271   -0.00450   -0.00979
C6    1    1.097994    0.581888    0.163985    11.00000    0.02927    0.04045 =
         0.02567   -0.01036   -0.00454   -0.01510
AFIX  43
H6    2    1.105390    0.594173    0.105073    11.00000   -1.20000
AFIX   0
C7    1    0.991364    0.539655    0.222119    11.00000    0.02447    0.03107 =
         0.02646   -0.00854   -0.00859   -0.00916
AFIX  43
H7    2    0.928404    0.523387    0.201992    11.00000   -1.20000
AFIX   0
C8    1    1.311262    0.647964    0.127506    11.00000    0.03330    0.05850 =
         0.03685   -0.01847    0.00014   -0.02220
AFIX  23
H8A   2    1.291062    0.670435    0.071287    11.00000   -1.20000
H8AB  2    1.389983    0.601257    0.123145    11.00000   -1.20000
AFIX   0
C9    1    1.348718    0.723513    0.148041    11.00000    0.03308    0.04513 =
         0.03731   -0.00902   -0.00379   -0.01664
AFIX  23
H9A   2    1.376809    0.700270    0.201789    11.00000   -1.20000
H9AB  2    1.426250    0.746144    0.102878    11.00000   -1.20000
AFIX   0
C10   1    1.236462    0.799277    0.156256    11.00000    0.03640    0.04847 =
         0.05482   -0.00936   -0.00569   -0.01175
AFIX  23
H10A  2    1.158915    0.776575    0.201357    11.00000   -1.20000
H10B  2    1.208445    0.822495    0.102482    11.00000   -1.20000
AFIX   0
C11   1    1.274447    0.877140    0.177474    11.00000    0.05585    0.04728 =
         0.05940   -0.01861    0.00464   -0.01154
AFIX  23
H11A  2    1.191352    0.916379    0.196011    11.00000   -1.20000
H11B  2    1.316997    0.852289    0.225497    11.00000   -1.20000
AFIX   0
C12   1    1.367988    0.932125    0.104591    11.00000    0.06646    0.04468 =
         0.04589   -0.00726   -0.00313   -0.01409
AFIX  23
H12A  2    1.321344    0.963303    0.059193    11.00000   -1.20000
H12B  2    1.446414    0.892205    0.081391    11.00000   -1.20000
AFIX   0
C13   1    1.416566    1.000141    0.129816    11.00000    0.09305    0.04585 =
         0.06419   -0.02000    0.01888   -0.03204
AFIX 137
H13A  2    1.480847    1.031306    0.081092    11.00000   -1.50000
H13B  2    1.459989    0.969985    0.176192    11.00000   -1.50000
H13C  2    1.340147    1.042935    0.148407    11.00000   -1.50000
AFIX   0
C14   1    0.771427    0.543229    0.422881    11.00000    0.02220    0.02304 =
         0.02263   -0.00576   -0.00826   -0.00586
C15   1    0.785779    0.590683    0.476422    11.00000    0.02516    0.02839 =
         0.02916   -0.00988   -0.01127   -0.00678
AFIX  43
H15   2    0.865960    0.586661    0.492333    11.00000   -1.20000
AFIX   0
C16   1    0.668309    0.643134    0.502105    11.00000    0.03203    0.02778 =
         0.02984   -0.01216   -0.01104   -0.00555
AFIX  43
H16   2    0.658019    0.679146    0.538962    11.00000   -1.20000
AFIX   0
C17   1    0.645520    0.562830    0.408530    11.00000    0.02074    0.02311 =
         0.02543   -0.00799   -0.00788   -0.00373
C18   1    0.629618    0.515671    0.354092    11.00000    0.02121    0.02460 =
         0.02470   -0.00608   -0.00887   -0.00553
C19   1    0.759441    0.455932    0.337343    11.00000    0.01891    0.02443 =
         0.01918   -0.00390   -0.00751   -0.00711
C20   1    0.911605    0.391584    0.436140    11.00000    0.02046    0.02411 =
         0.02035   -0.00624   -0.00846   -0.00720
C21   1    1.033688    0.340727    0.409850    11.00000    0.02124    0.02504 =
         0.02298   -0.00623   -0.00696   -0.00505
AFIX  43
H21   2    1.089872    0.361744    0.355248    11.00000   -1.20000
AFIX   0
C22   1    1.074805    0.259595    0.462236    11.00000    0.02363    0.02473 =
         0.02931   -0.00695   -0.01052   -0.00445
AFIX  43
H22   2    1.158793    0.226580    0.442908    11.00000   -1.20000
AFIX   0
C23   1    0.994686    0.226194    0.542448    11.00000    0.02936    0.02664 =
         0.02659   -0.00523   -0.01386   -0.00945
C24   1    0.873276    0.277110    0.569016    11.00000    0.03071    0.03104 =
         0.02264   -0.00348   -0.00693   -0.01116
AFIX  43
H24   2    0.817242    0.255762    0.623587    11.00000   -1.20000
AFIX   0
C25   1    0.831760    0.358983    0.517287    11.00000    0.02330    0.02912 =
         0.02327   -0.00675   -0.00602   -0.00735
AFIX  43
H25   2    0.748882    0.392678    0.537332    11.00000   -1.20000
AFIX   0
C26   1    1.041564    0.137209    0.597013    11.00000    0.04054    0.02750 =
         0.03139   -0.00107   -0.01456   -0.00911
AFIX  23
H26A  2    1.064247    0.092544    0.564193    11.00000   -1.20000
H26B  2    0.966937    0.119122    0.646844    11.00000   -1.20000
AFIX   0
C27   1    1.163983    0.136958    0.628049    11.00000    0.03643    0.03378 =
         0.03512   -0.00470   -0.01515   -0.00011
AFIX  23
H27A  2    1.201437    0.074858    0.651299    11.00000   -1.20000
H27B  2    1.233662    0.164207    0.579233    11.00000   -1.20000
AFIX   0
C28   1    1.130560    0.186708    0.695220    11.00000    0.03342    0.03639 =
         0.03381   -0.00627   -0.01233   -0.00390
AFIX  23
H28A  2    1.062546    0.158305    0.744482    11.00000   -1.20000
H28B  2    1.090279    0.248179    0.672373    11.00000   -1.20000
AFIX   0
C29   1    1.250356    0.189894    0.725347    11.00000    0.03724    0.04122 =
         0.03822   -0.00584   -0.01550   -0.00839
AFIX  23
H29A  2    1.290870    0.128443    0.748041    11.00000   -1.20000
H29B  2    1.318243    0.218549    0.676163    11.00000   -1.20000
AFIX   0
C30   1    1.216401    0.239235    0.792497    11.00000    0.05845    0.05644 =
         0.06037   -0.02664   -0.03118    0.00469
AFIX  23
H30A  2    1.170360    0.299341    0.771033    11.00000   -1.20000
H30B  2    1.152699    0.208259    0.842910    11.00000   -1.20000
AFIX   0
C31   1    1.334752    0.248120    0.819432    11.00000    0.07210    0.06143 =
         0.05829   -0.01421   -0.03283   -0.01894
AFIX 137
H31A  2    1.401198    0.275485    0.769581    11.00000   -1.50000
H31B  2    1.374945    0.189288    0.847078    11.00000   -1.50000
H31C  2    1.305091    0.285365    0.859155    11.00000   -1.50000
AFIX   0
C32   1    0.785999    0.387826    0.302814    11.00000    0.01863    0.02415 =
         0.02110   -0.00447   -0.00734   -0.00600
AFIX  43
H32   2    0.871859    0.353329    0.301002    11.00000   -1.20000
AFIX   0
C33   1    0.694766    0.360539    0.266923    11.00000    0.02204    0.02156 =
         0.02208   -0.00687   -0.00816   -0.00420
C34   1    0.617296    0.291045    0.315492    11.00000    0.02107    0.02122 =
         0.02024   -0.00697   -0.00721   -0.00440
C35   1    0.629025    0.242668    0.398510    11.00000    0.02149    0.02369 =
         0.02237   -0.00786   -0.00717   -0.00232
AFIX  43
H35   2    0.689431    0.257772    0.421503    11.00000   -1.20000
AFIX   0
C36   1    0.556100    0.174824    0.446704    11.00000    0.02373    0.02264 =
         0.02281   -0.00515   -0.00621   -0.00169
C37   1    0.464328    0.153729    0.411835    11.00000    0.02743    0.02535 =
         0.02472   -0.00340   -0.00414   -0.01074
AFIX  43
H37   2    0.413867    0.106625    0.444000    11.00000   -1.20000
AFIX   0
C38   1    0.447421    0.200038    0.332833    11.00000    0.02694    0.02775 =
         0.02475   -0.00690   -0.00645   -0.01094
AFIX  43
H38   2    0.383926    0.185220    0.312051    11.00000   -1.20000
AFIX   0
C39   1    0.522984    0.269881    0.281237    11.00000    0.02277    0.02211 =
         0.02141   -0.00683   -0.00688   -0.00615
C40   1    0.510153    0.316022    0.198134    11.00000    0.02569    0.02302 =
         0.02273   -0.00678   -0.00933   -0.00754
C41   1    0.594814    0.378856    0.149346    11.00000    0.02753    0.02343 =
         0.02143   -0.00511   -0.00990   -0.00794
C42   1    0.685245    0.400324    0.184760    11.00000    0.02429    0.02255 =
         0.02227   -0.00544   -0.00735   -0.00732
C43   1    0.601739    0.432138    0.063563    11.00000    0.03420    0.03042 =
         0.02232   -0.00462   -0.01279   -0.01044
AFIX  43
H43   2    0.549245    0.426885    0.029552    11.00000   -1.20000
AFIX   0
C44   1    0.690336    0.490079    0.036730    11.00000    0.03957    0.03607 =
         0.02137    0.00009   -0.01219   -0.01749
AFIX  43
H44   2    0.706925    0.529528   -0.018364    11.00000   -1.20000
AFIX   0
C45   1    0.573779    0.122972    0.533643    11.00000    0.03024    0.02725 =
         0.01999   -0.00317   -0.00445   -0.00399
AFIX  23
H45A  2    0.501532    0.085540    0.562236    11.00000   -1.20000
H45B  2    0.564341    0.165053    0.567463    11.00000   -1.20000
AFIX   0
C46   1    0.708644    0.063955    0.532019    11.00000    0.02975    0.02423 =
         0.02355   -0.00329   -0.00738   -0.00614
AFIX  23
H46A  2    0.780873    0.101139    0.501751    11.00000   -1.20000
H46B  2    0.716800    0.020625    0.499743    11.00000   -1.20000
AFIX   0
C47   1    0.728642    0.013586    0.620051    11.00000    0.03031    0.02644 =
         0.02193   -0.00294   -0.00825   -0.00715
AFIX  23
H47A  2    0.727394    0.056684    0.651044    11.00000   -1.20000
H47B  2    0.653369   -0.020646    0.651946    11.00000   -1.20000
AFIX   0
C48   1    0.860113   -0.049564    0.616186    11.00000    0.03185    0.02585 =
         0.02522   -0.00617   -0.00765   -0.00571
AFIX  23
H48A  2    0.858432   -0.094129    0.587585    11.00000   -1.20000
H48B  2    0.934131   -0.015378    0.580783    11.00000   -1.20000
AFIX   0
C49   1    0.890592   -0.098104    0.701384    11.00000    0.03497    0.03230 =
         0.02921   -0.00526   -0.01040   -0.00304
AFIX  23
H49A  2    0.820799   -0.136186    0.735748    11.00000   -1.20000
H49B  2    0.887747   -0.054238    0.731933    11.00000   -1.20000
AFIX   0
C50   1    1.027555   -0.155272    0.691779    11.00000    0.03872    0.04023 =
         0.03796   -0.00877   -0.01516    0.00611
AFIX 137
H50A  2    1.033815   -0.194989    0.656959    11.00000   -1.50000
H50B  2    1.039138   -0.190518    0.747777    11.00000   -1.50000
H50C  2    1.097703   -0.117035    0.664429    11.00000   -1.50000
AFIX   0
C51   1    0.404935    0.303332    0.162763    11.00000    0.02681    0.02654 =
         0.02124   -0.00343   -0.00879   -0.01144
C52   1    0.435489    0.258422    0.100058    11.00000    0.02939    0.03786 =
         0.03823   -0.01888   -0.01396   -0.00452
AFIX  43
H52   2    0.524629    0.231383    0.081449    11.00000   -1.20000
AFIX   0
C53   1    0.335286    0.252931    0.064265    11.00000    0.03566    0.04000 =
         0.03735   -0.01683   -0.01693   -0.00808
AFIX  43
H53   2    0.357762    0.221992    0.021758    11.00000   -1.20000
AFIX   0
C54   1    0.203398    0.292064    0.089982    11.00000    0.03044    0.03335 =
         0.02990   -0.00487   -0.01210   -0.01371
C55   1    0.173600    0.337468    0.152087    11.00000    0.02360    0.03719 =
         0.03042   -0.00765   -0.00653   -0.01169
AFIX  43
H55   2    0.084530    0.364715    0.170514    11.00000   -1.20000
AFIX   0
C56   1    0.273306    0.343480    0.187746    11.00000    0.02679    0.03816 =
         0.02350   -0.01000   -0.00539   -0.01247
AFIX  43
H56   2    0.250996    0.375338    0.229525    11.00000   -1.20000
AFIX   0
C57   1    0.095308    0.287167    0.050881    11.00000    0.03764    0.04394 =
         0.03831   -0.00643   -0.01949   -0.01578
AFIX  23
H57A  2    0.119050    0.317594   -0.010274    11.00000   -1.20000
H57B  2    0.009822    0.319408    0.077149    11.00000   -1.20000
AFIX   0
C58   1    0.074899    0.192970    0.061382    11.00000    0.05142    0.04685 =
         0.04333   -0.00112   -0.02444   -0.02430
AFIX  23
H58A  2    0.065318    0.159525    0.121519    11.00000   -1.20000
H58B  2    0.155279    0.163628    0.027321    11.00000   -1.20000
AFIX   0
C60   1   -0.078659    0.097029    0.051482    11.00000    0.09396    0.08275 =
         0.08244   -0.01232   -0.03675   -0.04882
AFIX  23
H60A  2    0.003757    0.060701    0.027158    11.00000   -1.20000
H60B  2   -0.146751    0.099709    0.021541    11.00000   -1.20000
AFIX   0
C61   1   -0.048632    0.189213    0.034063    11.00000    0.07344    0.06286 =
         0.06271    0.00540   -0.04255   -0.03839
AFIX  23
H61A  2   -0.127299    0.223907    0.063971    11.00000   -1.20000
H61B  2   -0.034848    0.217777   -0.027389    11.00000   -1.20000
AFIX   0
C62   1   -0.128642    0.050557    0.143819    11.00000    0.07478    0.06886 =
         0.07121    0.00330   -0.02861   -0.03826
AFIX  23
H62A  2   -0.061775    0.050702    0.173577    11.00000   -1.20000
H62B  2   -0.130466   -0.012110    0.147677    11.00000   -1.20000
AFIX   0
C63   1   -0.264674    0.086436    0.192135    11.00000    0.08175    0.06139 =
         0.09676   -0.00029   -0.02708    0.01294
AFIX 137
H63A  2   -0.262471    0.146171    0.195078    11.00000   -1.50000
H63B  2   -0.286856    0.047462    0.249581    11.00000   -1.50000
H63C  2   -0.332594    0.088857    0.162965    11.00000   -1.50000
AFIX   0
HKLF 4

L1      2    0.91400    0.49736    0.34506  !    0.92697    0.57514  C2
L2      2    0.97672    0.52136    0.30859  !   -0.92697    0.73791  C2
L3      2    1.02110    0.53353    0.32154  !    0.92030    0.70694  C2
L4      2    0.97672    0.52136    0.30859  !   -0.92030    0.73791  C2
L5      2    0.98368    0.53005    0.26750  !    0.92030    0.70694  C2
L6      2    0.97672    0.52136    0.30859  !   -0.92030    0.73791  C2
L7      2    1.01745    0.53253    0.32047  !    0.54630    0.15577  C3
L8      2    1.07041    0.54706    0.33592  !   -0.54630    0.49154  C3
L9      2    1.13844    0.57354    0.29882  !    0.78806    0.21568  C3
L10     2    1.07041    0.54706    0.33592  !   -0.78806    0.49154  C3
L11     2    1.06744    0.54342    0.35559  !    1.05253    0.63705  C3
L12     2    1.07041    0.54706    0.33592  !   -1.05253    0.49154  C3
L13     2    1.06624    0.54194    0.36359  !    0.60774    0.68098  H3
L14     2    1.06152    0.53616    0.39486  !   -0.60774    0.67722  H3
L15     2    1.18622    0.59856    0.22842  !    0.54630    0.15577  C4
L16     2    1.17701    0.58856    0.27778  !   -0.54630    0.49154  C4
L17     2    1.10898    0.56207    0.31488  !    0.78806    0.21568  C4
L18     2    1.17701    0.58856    0.27778  !   -0.78806    0.49154  C4
L19     2    1.19792    0.59407    0.28451  !    1.05253    0.63705  C4
L20     2    1.17701    0.58856    0.27778  !   -1.05253    0.49154  C4
L21     2    1.20643    0.59631    0.28725  !    0.60774    0.68098  H4
L22     2    1.23967    0.60508    0.29796  !   -0.60774    0.67722  H4
L23     2    1.26957    0.63322    0.14981  !    0.70925    0.66101  C5
L24     2    1.19326    0.60622    0.19065  !   -0.70925    0.68815  C5
L25     2    1.18276    0.59481    0.24694  !    0.73196    0.46930  C5
L26     2    1.19326    0.60622    0.19065  !   -0.73196    0.68815  C5
L27     2    1.13177    0.59052    0.17344  !    0.73196    0.46930  C5
L28     2    1.19326    0.60622    0.19065  !   -0.73196    0.68815  C5
L29     2    1.15189    0.59565    0.17907  !    0.54630    0.15577  C6
L30     2    1.09799    0.58189    0.16399  !   -0.54630    0.49154  C6
L31     2    1.03005    0.55498    0.20103  !    0.78806    0.21568  C6
L32     2    1.09799    0.58189    0.16399  !   -0.78806    0.49154  C6
L33     2    1.10046    0.58599    0.14433  !    1.05253    0.63705  C6
L34     2    1.09799    0.58189    0.16399  !   -1.05253    0.49154  C6
L35     2    1.10147    0.58766    0.13633  !    0.60774    0.68098  H6
L36     2    1.10539    0.59417    0.10507  !   -0.60774    0.67722  H6
L37     2    0.98306    0.52929    0.27113  !    0.54630    0.15577  C7
L38     2    0.99136    0.53966    0.22212  !   -0.54630    0.49154  C7
L39     2    1.05931    0.56656    0.18508  !    0.78806    0.21568  C7
L40     2    0.99136    0.53966    0.22212  !   -0.78806    0.49154  C7
L41     2    0.97036    0.53423    0.21540  !    1.05253    0.63705  C7
L42     2    0.99136    0.53966    0.22212  !   -1.05253    0.49154  C7
L43     2    0.96181    0.53202    0.21267  !    0.60774    0.68098  H7
L44     2    0.92840    0.52339    0.20199  !   -0.60774    0.67722  H7
L45     2    1.33766    0.70121    0.14198  !    0.64648    0.74489  C8
L46     2    1.31126    0.64796    0.12751  !   -0.64648    0.69058  C8
L47     2    1.30437    0.65564    0.10831  !    1.02581    0.77884  C8
L48     2    1.31126    0.64796    0.12751  !   -1.02581    0.69058  C8
L49     2    1.33814    0.63202    0.12602  !    1.02581    0.77884  C8
L50     2    1.31126    0.64796    0.12751  !   -1.02581    0.69058  C8
L51     2    1.25063    0.62652    0.15995  !    0.66651    0.61708  C8
L52     2    1.31126    0.64796    0.12751  !   -0.66651    0.69058  C8
L53     2    1.30118    0.65918    0.09945  !    0.61308    0.70694  H8A
L54     2    1.29106    0.67043    0.07129  !   -0.61308    0.68451  H8A
L55     2    1.35054    0.62466    0.12533  !    0.61308    0.70694  H8AB
L56     2    1.38998    0.60126    0.12314  !   -0.61308    0.68451  H8AB
L57     2    1.35927    0.71478    0.16824  !    0.94567    0.80280  C9
L58     2    1.34872    0.72351    0.14804  !   -0.94567    0.68208  C9
L59     2    1.37785    0.73202    0.13107  !    0.94567    0.80280  C9
L60     2    1.34872    0.72351    0.14804  !   -0.94567    0.68208  C9
L61     2    1.33013    0.68603    0.13785  !    0.60507    0.61308  C9
L62     2    1.34872    0.72351    0.14804  !   -0.60507    0.68208  C9
L63     2    1.29746    0.75811    0.15179  !    0.61041    0.79681  C9
L64     2    1.34872    0.72351    0.14804  !   -0.61041    0.68208  C9
L65     2    1.36274    0.71191    0.17486  !    0.61308    0.70694  H9A
L66     2    1.37681    0.70027    0.20179  !   -0.61308    0.68451  H9A
L67     2    1.38741    0.73481    0.12551  !    0.61308    0.70694  H9AB
L68     2    1.42625    0.74614    0.10288  !   -0.61308    0.68451  H9AB
L69     2    1.20732    0.79075    0.17320  !    0.94567    0.80280  C10
L70     2    1.23646    0.79928    0.15626  !   -0.94567    0.68208  C10
L71     2    1.22593    0.80800    0.13605  !    0.94567    0.80280  C10
L72     2    1.23646    0.79928    0.15626  !   -0.94567    0.68208  C10
L73     2    1.29227    0.76161    0.15217  !    0.60507    0.61308  C10
L74     2    1.23646    0.79928    0.15626  !   -0.60507    0.68208  C10
L75     2    1.25383    0.83488    0.16596  !    0.61041    0.79681  C10
L76     2    1.23646    0.79928    0.15626  !   -0.61041    0.68208  C10
L77     2    1.20035    0.78871    0.17726  !    0.74131    0.72891  H10A
L78     2    1.15892    0.77658    0.20136  !   -0.74131    0.69300  H10A
L79     2    1.22342    0.81009    0.13122  !    0.74131    0.72891  H10B
L80     2    1.20845    0.82250    0.10248  !   -0.74131    0.69300  H10B
L81     2    1.24322    0.89188    0.18444  !    0.94567    0.80280  C11
L82     2    1.27445    0.87714    0.17747  !   -0.94567    0.68208  C11
L83     2    1.29044    0.86780    0.19552  !    0.94567    0.80280  C11
L84     2    1.27445    0.87714    0.17747  !   -0.94567    0.68208  C11
L85     2    1.32099    0.90450    0.14121  !    0.60507    0.61308  C11
L86     2    1.27445    0.87714    0.17747  !   -0.60507    0.68208  C11
L87     2    1.25708    0.84153    0.16777  !    0.61041    0.79681  C11
L88     2    1.27445    0.87714    0.17747  !   -0.61041    0.68208  C11
L89     2    1.23575    0.89541    0.18611  !    0.74131    0.72891  H11A
L90     2    1.19135    0.91638    0.19601  !   -0.74131    0.69300  H11A
L91     2    1.29426    0.86557    0.19984  !    0.74131    0.72891  H11B
L92     2    1.31700    0.85229    0.22550  !   -0.74131    0.69300  H11B
L93     2    1.35046    0.94384    0.08753  !    0.94567    0.80280  C12
L94     2    1.36799    0.93213    0.10459  !   -0.94567    0.68208  C12
L95     2    1.39746    0.91713    0.09587  !    0.94567    0.80280  C12
L96     2    1.36799    0.93213    0.10459  !   -0.94567    0.68208  C12
L97     2    1.39203    0.96578    0.11707  !    0.60507    0.61308  C12
L98     2    1.36799    0.93213    0.10459  !   -0.60507    0.68208  C12
L99     2    1.32523    0.90699    0.13791  !    0.61041    0.79681  C12
L100    2    1.36799    0.93213    0.10459  !   -0.61041    0.68208  C12
L101    2    1.34471    0.94768    0.08194  !    0.61308    0.70694  H12A
L102    2    1.32134    0.96330    0.05919  !   -0.61308    0.68451  H12A
L103    2    1.40712    0.91221    0.09301  !    0.61308    0.70694  H12B
L104    2    1.44641    0.89221    0.08139  !   -0.61308    0.68451  H12B
L105    2    1.44077    1.01188    0.11147  !    1.13801    0.85872  C13
L106    2    1.41657    1.00014    0.12982  !   -1.13801    0.68087  C13
L107    2    1.43292    0.98879    0.14728  !    1.13801    0.85872  C13
L108    2    1.41657    1.00014    0.12982  !   -1.13801    0.68087  C13
L109    2    1.38779    1.01625    0.13682  !    1.13801    0.85872  C13
L110    2    1.41657    1.00014    0.12982  !   -1.13801    0.68087  C13
L111    2    1.38100    0.95035    0.11135  !    0.56366    0.54319  C13
L112    2    1.41657    1.00014    0.12982  !   -0.56366    0.68087  C13
L113    2    1.44785    1.01531    0.10610  !    0.65850    0.81079  H13A
L114    2    1.48085    1.03131    0.08109  !   -0.65850    0.71485  H13A
L115    2    1.43770    0.98546    0.15239  !    0.65850    0.81079  H13B
L116    2    1.45999    0.96998    0.17619  !   -0.65850    0.71485  H13B
L117    2    1.37937    1.02097    0.13886  !    0.65850    0.81079  H13C
L118    2    1.34015    1.04294    0.14841  !   -0.65850    0.71485  H13C
L119    2    0.78110    0.57522    0.45898  !    0.59171    0.50924  C14
L120    2    0.77143    0.54323    0.42288  !   -0.59171    0.68329  C14
L121    2    0.82053    0.50678    0.39713  !    0.76669    0.50325  C14
L122    2    0.77143    0.54323    0.42288  !   -0.76669    0.68329  C14
L123    2    0.69282    0.55547    0.41392  !    0.90427    0.37145  C14
L124    2    0.77143    0.54323    0.42288  !   -0.90427    0.68329  C14
L125    2    0.71291    0.62322    0.49235  !    0.84683    0.40140  C15
L126    2    0.78578    0.59068    0.47642  !   -0.84683    0.70514  C15
L127    2    0.77687    0.56123    0.44319  !    0.71460    0.43136  C15
L128    2    0.78578    0.59068    0.47642  !   -0.71460    0.70514  C15
L129    2    0.81110    0.58941    0.48145  !    1.00044    0.68298  C15
L130    2    0.78578    0.59068    0.47642  !   -1.00044    0.70514  C15
L131    2    0.82663    0.58863    0.48453  !    0.59438    0.70894  H15
L132    2    0.86596    0.58666    0.49233  !   -0.59438    0.67601  H15
L133    2    0.59992    0.64013    0.48011  !    0.86687    0.59511  C16
L134    2    0.66831    0.64313    0.50210  !   -0.86687    0.70514  C16
L135    2    0.66507    0.65447    0.51371  !    1.00044    0.68298  C16
L136    2    0.66831    0.64313    0.50210  !   -1.00044    0.70514  C16
L137    2    0.73809    0.61198    0.48685  !    0.71460    0.43136  C16
L138    2    0.66831    0.64313    0.50210  !   -0.71460    0.70514  C16
L139    2    0.66306    0.66152    0.52092  !    0.76268    0.68298  H16
L140    2    0.65802    0.67915    0.53896  !   -0.76268    0.70150  H16
L141    2    0.71499    0.55202    0.41645  !    0.68388    0.66900  C17
L142    2    0.64552    0.56283    0.40853  !   -0.68388    0.69786  C17
L143    2    0.59353    0.59989    0.43460  !    0.82947    0.61109  C17
L144    2    0.64552    0.56283    0.40853  !   -0.82947    0.69786  C17
L145    2    0.63786    0.54010    0.38230  !    0.79741    0.42537  C17
L146    2    0.64552    0.56283    0.40853  !   -0.79741    0.69786  C17
L147    2    0.68051    0.49225    0.34753  !    0.98307    0.46731  C19
L148    2    0.75944    0.45593    0.33734  !   -0.98307    0.69422  C19
L149    2    0.80653    0.46572    0.35535  !    0.67987    0.61109  C19
L150    2    0.75944    0.45593    0.33734  !   -0.67987    0.67601  C19
L151    2    0.77599    0.41349    0.31583  !    0.69723    0.48728  C19
L152    2    0.75944    0.45593    0.33734  !   -0.69723    0.69422  C19
L153    2    0.88418    0.43759    0.40377  !    0.92697    0.57514  C20
L154    2    0.91161    0.39158    0.43614  !   -0.92697    0.73791  C20
L155    2    0.96944    0.36749    0.42368  !    0.92030    0.70694  C20
L156    2    0.91161    0.39158    0.43614  !   -0.92030    0.73791  C20
L157    2    0.87364    0.37608    0.47472  !    0.92030    0.70694  C20
L158    2    0.91161    0.39158    0.43614  !   -0.92030    0.73791  C20
L159    2    0.96474    0.36945    0.42470  !    0.54630    0.15577  C21
L160    2    1.03369    0.34073    0.40985  !   -0.54630    0.49154  C21
L161    2    1.05995    0.28891    0.44331  !    0.78806    0.21568  C21
L162    2    1.03369    0.34073    0.40985  !   -0.78806    0.49154  C21
L163    2    1.05244    0.34774    0.39163  !    1.05253    0.63705  C21
L164    2    1.03369    0.34073    0.40985  !   -1.05253    0.49154  C21
L165    2    1.06007    0.35059    0.38422  !    0.60774    0.68098  H21
L166    2    1.08987    0.36174    0.35525  !   -0.60774    0.67722  H21
L167    2    1.02438    0.23857    0.51272  !    0.66918    0.40939  C22
L168    2    1.07480    0.25959    0.46224  !   -0.66918    0.68087  C22
L169    2    1.04949    0.30955    0.42998  !    0.69456    0.46930  C22
L170    2    1.07480    0.25959    0.46224  !   -0.69456    0.68087  C22
L171    2    1.10478    0.24781    0.45534  !    0.90961    0.73091  C22
L172    2    1.07480    0.25959    0.46224  !   -0.90961    0.68087  C22
L173    2    1.11423    0.24410    0.45316  !    0.60774    0.68098  H22
L174    2    1.15879    0.22658    0.44291  !   -0.60774    0.67722  H22
L175    2    1.02494    0.16877    0.57766  !    0.70925    0.66101  C23
L176    2    0.99469    0.22619    0.54245  !   -0.70925    0.68815  C23
L177    2    1.04644    0.24777    0.49064  !    0.73196    0.46930  C23
L178    2    0.99469    0.22619    0.54245  !   -0.73196    0.68815  C23
L179    2    0.91600    0.25919    0.55967  !    0.73196    0.46930  C23
L180    2    0.99469    0.22619    0.54245  !   -0.73196    0.68815  C23
L181    2    0.94987    0.24499    0.55226  !    0.66918    0.40939  C24
L182    2    0.87328    0.27711    0.56902  !   -0.66918    0.68087  C24
L183    2    0.84776    0.32743    0.53722  !    0.69456    0.46930  C24
L184    2    0.87328    0.27711    0.56902  !   -0.69456    0.68087  C24
L185    2    0.85328    0.26949    0.58849  !    0.90961    0.73091  C24
L186    2    0.87328    0.27711    0.56902  !   -0.90961    0.68087  C24
L187    2    0.84697    0.26709    0.59464  !    0.60774    0.68098  H24
L188    2    0.81724    0.25576    0.62359  !   -0.60774    0.67722  H24
L189    2    0.87702    0.37746    0.47129  !    0.54630    0.15577  C25
L190    2    0.83176    0.35898    0.51729  !   -0.54630    0.49154  C25
L191    2    0.85823    0.30679    0.55026  !    0.78806    0.21568  C25
L192    2    0.83176    0.35898    0.51729  !   -0.78806    0.49154  C25
L193    2    0.80411    0.37023    0.52398  !    1.05253    0.63705  C25
L194    2    0.83176    0.35898    0.51729  !   -1.05253    0.49154  C25
L195    2    0.79285    0.37480    0.52670  !    0.60774    0.68098  H25
L196    2    0.74888    0.39268    0.53733  !   -0.60774    0.67722  H25
L197    2    1.12827    0.13703    0.61900  !    0.64648    0.74489  C26
L198    2    1.04156    0.13721    0.59701  !   -0.64648    0.69058  C26
L199    2    1.04931    0.12196    0.58581  !    1.02581    0.77884  C26
L200    2    1.04156    0.13721    0.59701  !   -1.02581    0.69058  C26
L201    2    1.01609    0.13103    0.61403  !    1.02581    0.77884  C26
L202    2    1.04156    0.13721    0.59701  !   -1.02581    0.69058  C26
L203    2    1.01751    0.18287    0.56901  !    0.66651    0.61708  C26
L204    2    1.04156    0.13721    0.59701  !   -0.66651    0.69058  C26
L205    2    1.05288    0.11492    0.58064  !    0.61308    0.70694  H26A
L206    2    1.06425    0.09254    0.56419  !   -0.61308    0.68451  H26A
L207    2    1.00433    0.12818    0.62188  !    0.61308    0.70694  H26B
L208    2    0.96694    0.11912    0.64684  !   -0.61308    0.68451  H26B
L209    2    1.17806    0.11362    0.63679  !    0.94567    0.80280  C27
L210    2    1.16398    0.13696    0.62805  !   -0.94567    0.68208  C27
L211    2    1.19017    0.14720    0.60971  !    0.94567    0.80280  C27
L212    2    1.16398    0.13696    0.62805  !   -0.94567    0.68208  C27
L213    2    1.14740    0.16165    0.66138  !    0.60507    0.61308  C27
L214    2    1.16398    0.13696    0.62805  !   -0.60507    0.68208  C27
L215    2    1.10787    0.13707    0.61382  !    0.61041    0.79681  C27
L216    2    1.16398    0.13696    0.62805  !   -0.61041    0.68208  C27
L217    2    1.18142    0.10804    0.63888  !    0.74131    0.72891  H27A
L218    2    1.20144    0.07486    0.65130  !   -0.74131    0.69300  H27A
L219    2    1.19643    0.14965    0.60532  !    0.74131    0.72891  H27B
L220    2    1.23366    0.16421    0.57923  !   -0.74131    0.69300  H27B
L221    2    1.10500    0.17604    0.71373  !    0.94567    0.80280  C28
L222    2    1.13056    0.18671    0.69522  !   -0.94567    0.68208  C28
L223    2    1.11542    0.20981    0.68663  !    0.94567    0.80280  C28
L224    2    1.13056    0.18671    0.69522  !   -0.94567    0.68208  C28
L225    2    1.19015    0.18829    0.71021  !    0.60507    0.61308  C28
L226    2    1.13056    0.18671    0.69522  !   -0.60507    0.68208  C28
L227    2    1.14580    0.16402    0.66459  !    0.61041    0.79681  C28
L228    2    1.13056    0.18671    0.69522  !   -0.61041    0.68208  C28
L229    2    1.09662    0.17254    0.71980  !    0.61308    0.70694  H28A
L230    2    1.06255    0.15831    0.74448  !   -0.61308    0.68451  H28A
L231    2    1.11046    0.21738    0.68382  !    0.61308    0.70694  H28B
L232    2    1.09028    0.24818    0.67237  !   -0.61308    0.68451  H28B
L233    2    1.26558    0.16680    0.73387  !    0.94567    0.80280  C29
L234    2    1.25036    0.18989    0.72535  !   -0.94567    0.68208  C29
L235    2    1.27587    0.20066    0.70687  !    0.94567    0.80280  C29
L236    2    1.25036    0.18989    0.72535  !   -0.94567    0.68208  C29
L237    2    1.23344    0.21447    0.75879  !    0.60507    0.61308  C29
L238    2    1.25036    0.18989    0.72535  !   -0.60507    0.68208  C29
L239    2    1.19557    0.18844    0.71157  !    0.61041    0.79681  C29
L240    2    1.25036    0.18989    0.72535  !   -0.61041    0.68208  C29
L241    2    1.27057    0.15923    0.73667  !    0.61308    0.70694  H29A
L242    2    1.29087    0.12844    0.74804  !   -0.61308    0.68451  H29A
L243    2    1.28423    0.20419    0.70080  !    0.61308    0.70694  H29B
L244    2    1.31824    0.21855    0.67616  !   -0.61308    0.68451  H29B
L245    2    1.19910    0.26182    0.78443  !    0.94567    0.80280  C30
L246    2    1.21640    0.23923    0.79250  !   -0.94567    0.68208  C30
L247    2    1.19246    0.22760    0.81144  !    0.94567    0.80280  C30
L248    2    1.21640    0.23923    0.79250  !   -0.94567    0.68208  C30
L249    2    1.27547    0.24367    0.80594  !    0.60507    0.61308  C30
L250    2    1.21640    0.23923    0.79250  !   -0.60507    0.68208  C30
L251    2    1.23194    0.21665    0.76177  !    0.61041    0.79681  C30
L252    2    1.21640    0.23923    0.79250  !   -0.61041    0.68208  C30
L253    2    1.19343    0.26923    0.78179  !    0.61308    0.70694  H30A
L254    2    1.17036    0.29934    0.77103  !   -0.61308    0.68451  H30A
L255    2    1.18461    0.22378    0.81765  !    0.61308    0.70694  H30B
L256    2    1.15270    0.20826    0.84291  !   -0.61308    0.68451  H30B
L257    2    1.35977    0.25842    0.80066  !    1.13801    0.85872  C31
L258    2    1.33475    0.24812    0.81943  !   -1.13801    0.68087  C31
L259    2    1.34989    0.22597    0.82984  !    1.13801    0.85872  C31
L260    2    1.33475    0.24812    0.81943  !   -1.13801    0.68087  C31
L261    2    1.32358    0.26214    0.83439  !    1.13801    0.85872  C31
L262    2    1.33475    0.24812    0.81943  !   -1.13801    0.68087  C31
L263    2    1.24748    0.24157    0.79957  !    0.56366    0.54319  C31
L264    2    1.33475    0.24812    0.81943  !   -0.56366    0.68087  C31
L265    2    1.36709    0.26144    0.79517  !    0.65850    0.81079  H31A
L266    2    1.40120    0.27548    0.76958  !   -0.65850    0.71485  H31A
L267    2    1.35432    0.21948    0.83289  !    0.65850    0.81079  H31B
L268    2    1.37495    0.18929    0.84708  !   -0.65850    0.71485  H31B
L269    2    1.32031    0.26625    0.83877  !    0.65850    0.81079  H31C
L270    2    1.30509    0.28536    0.85916  !   -0.65850    0.71485  H31C
L271    2    0.72273    0.36890    0.27793  !    0.69990    0.51523  C32
L272    2    0.78600    0.38783    0.30281  !   -0.69990    0.69058  C32
L273    2    0.77444    0.41748    0.31785  !    0.96972    0.65103  C32
L274    2    0.78600    0.38783    0.30281  !   -0.96972    0.69179  C32
L275    2    0.81402    0.37657    0.30222  !    0.95770    0.78683  C32
L276    2    0.78600    0.38783    0.30281  !   -0.95770    0.69058  C32
L277    2    0.83345    0.36876    0.30181  !    0.74398    0.96656  H32
L278    2    0.87186    0.35333    0.30100  !   -0.74398    0.66266  H32
L279    2    0.66744    0.33602    0.28406  !    1.38378    0.44534  C34
L280    2    0.61730    0.29104    0.31549  !   -1.38378    0.48425  C34
L281    2    0.62491    0.25962    0.36942  !    1.38378    0.44534  C34
L282    2    0.61730    0.29104    0.31549  !   -1.38378    0.48425  C34
L283    2    0.56901    0.28021    0.29795  !    0.86820    0.25562  C34
L284    2    0.61730    0.29104    0.31549  !   -0.86820    0.48425  C34
L285    2    0.64912    0.24769    0.40616  !    0.86954    0.80879  C35
L286    2    0.62902    0.24267    0.39851  !   -0.86954    0.69300  C35
L287    2    0.58348    0.20030    0.42861  !    0.68655    0.43935  C35
L288    2    0.62902    0.24267    0.39851  !   -0.68655    0.69300  C35
L289    2    0.62159    0.27334    0.34587  !    0.62644    0.61908  C35
L290    2    0.62902    0.24267    0.39851  !   -0.62644    0.69300  C35
L291    2    0.65738    0.24976    0.40930  !    0.60774    0.68098  H35
L292    2    0.68943    0.25777    0.42150  !   -0.60774    0.67722  H35
L293    2    0.60117    0.21675    0.41692  !    0.85752    0.40540  C36
L294    2    0.55610    0.17482    0.44670  !   -0.85752    0.68208  C36
L295    2    0.56693    0.14306    0.49996  !    0.62644    0.55517  C36
L296    2    0.55610    0.17482    0.44670  !   -0.62644    0.68208  C36
L297    2    0.49757    0.16137    0.42447  !    0.79608    0.53720  C36
L298    2    0.55610    0.17482    0.44670  !   -0.79608    0.68208  C36
L299    2    0.51617    0.16564    0.43153  !    0.54630    0.15577  C37
L300    2    0.46433    0.15373    0.41183  !   -0.54630    0.49154  C37
L301    2    0.45356    0.18323    0.36151  !    0.78806    0.21568  C37
L302    2    0.46433    0.15373    0.41183  !   -0.78806    0.49154  C37
L303    2    0.44749    0.13801    0.42257  !    1.05253    0.63705  C37
L304    2    0.46433    0.15373    0.41183  !   -1.05253    0.49154  C37
L305    2    0.44064    0.13161    0.42694  !    0.60774    0.68098  H37
L306    2    0.41387    0.10662    0.44400  !   -0.60774    0.67722  H37
L307    2    0.42630    0.19511    0.32592  !    0.86954    0.80879  C38
L308    2    0.44742    0.20004    0.33283  !   -0.86954    0.69300  C38
L309    2    0.45794    0.17121    0.38201  !    0.68655    0.43935  C38
L310    2    0.44742    0.20004    0.33283  !   -0.68655    0.69300  C38
L311    2    0.49529    0.24428    0.30015  !    0.62644    0.61908  C38
L312    2    0.44742    0.20004    0.33283  !   -0.62644    0.69300  C38
L313    2    0.41761    0.19308    0.32308  !    0.60774    0.68098  H38
L314    2    0.38393    0.18522    0.31205  !   -0.60774    0.67722  H38
L315    2    0.47395    0.22456    0.31472  !    1.38378    0.44534  C39
L316    2    0.52298    0.26988    0.28124  !   -1.38378    0.48425  C39
L317    2    0.51466    0.29981    0.22733  !    1.38378    0.44534  C39
L318    2    0.52298    0.26988    0.28124  !   -1.38378    0.48425  C39
L319    2    0.57127    0.28072    0.29878  !    0.86820    0.25562  C39
L320    2    0.52298    0.26988    0.28124  !   -0.86820    0.48425  C39
L321    2    0.65043    0.39206    0.17112  !    0.76268    0.45133  C41
L322    2    0.59481    0.37886    0.14935  !   -0.76268    0.70393  C41
L323    2    0.59848    0.40706    0.10394  !    0.91762    0.56316  C41
L324    2    0.59481    0.37886    0.14935  !   -0.91762    0.70393  C41
L325    2    0.54544    0.34221    0.17780  !    0.82012    0.39741  C41
L326    2    0.59481    0.37886    0.14935  !   -0.82012    0.70393  C41
L327    2    0.73412    0.44871    0.14394  !    0.92163    0.62507  C42
L328    2    0.68525    0.40032    0.18476  !   -0.92163    0.70150  C42
L329    2    0.64233    0.39014    0.16795  !    0.91762    0.37344  C42
L330    2    0.68525    0.40032    0.18476  !   -0.91762    0.70150  C42
L331    2    0.68909    0.38426    0.21793  !    0.99509    0.44534  C42
L332    2    0.68525    0.40032    0.18476  !   -0.99509    0.70150  C42
L333    2    0.65094    0.46431    0.04866  !    0.94835    0.56116  C43
L334    2    0.60174    0.43214    0.06356  !   -0.94835    0.70150  C43
L335    2    0.59863    0.40826    0.10201  !    0.74532    0.57714  C43
L336    2    0.60174    0.43214    0.06356  !   -0.74532    0.70150  C43
L337    2    0.58245    0.43021    0.05107  !    0.88289    0.62307  C43
L338    2    0.60174    0.43214    0.06356  !   -0.88289    0.70150  C43
L339    2    0.57499    0.42946    0.04624  !    0.59438    0.70894  H43
L340    2    0.54924    0.42689    0.02955  !   -0.59438    0.67601  H43
L341    2    0.65140    0.46461    0.04852  !    0.93232    0.59711  C44
L342    2    0.69034    0.49008    0.03673  !   -0.93232    0.70393  C44
L343    2    0.73955    0.48748    0.08273  !    0.84015    0.59711  C44
L344    2    0.69034    0.49008    0.03673  !   -0.84015    0.70393  C44
L345    2    0.69807    0.50847    0.01104  !    0.75867    0.74489  C44
L346    2    0.69034    0.49008    0.03673  !   -0.75867    0.70393  C44
L347    2    0.69835    0.50914    0.01011  !    0.82813    0.77285  H44
L348    2    0.70692    0.52953   -0.01836  !   -0.82813    0.70635  H44
L349    2    0.66896    0.08132    0.53250  !    0.64648    0.74489  C45
L350    2    0.57378    0.12297    0.53364  !   -0.64648    0.69058  C45
L351    2    0.54911    0.11019    0.54341  !    1.02581    0.77884  C45
L352    2    0.57378    0.12297    0.53364  !   -1.02581    0.69058  C45
L353    2    0.57056    0.13734    0.54519  !    1.02581    0.77884  C45
L354    2    0.57378    0.12297    0.53364  !   -1.02581    0.69058  C45
L355    2    0.56468    0.14965    0.48891  !    0.66651    0.61708  C45
L356    2    0.57378    0.12297    0.53364  !   -0.66651    0.69058  C45
L357    2    0.53773    0.10429    0.54791  !    0.61308    0.70694  H45A
L358    2    0.50153    0.08554    0.56224  !   -0.61308    0.68451  H45A
L359    2    0.56907    0.14397    0.55052  !    0.61308    0.70694  H45B
L360    2    0.56434    0.16505    0.56746  !   -0.61308    0.68451  H45B
L361    2    0.73578    0.07793    0.52065  !    0.94567    0.80280  C46
L362    2    0.70864    0.06395    0.53202  !   -0.94567    0.68208  C46
L363    2    0.71171    0.04767    0.51989  !    0.94567    0.80280  C46
L364    2    0.70864    0.06395    0.53202  !   -0.94567    0.68208  C46
L365    2    0.64159    0.09330    0.53283  !    0.60507    0.61308  C46
L366    2    0.70864    0.06395    0.53202  !   -0.60507    0.68208  C46
L367    2    0.71777    0.04096    0.57221  !    0.61041    0.79681  C46
L368    2    0.70864    0.06395    0.53202  !   -0.61041    0.68208  C46
L369    2    0.74469    0.08251    0.51692  !    0.61308    0.70694  H46A
L370    2    0.78087    0.10114    0.50175  !   -0.61308    0.68451  H46A
L371    2    0.71271    0.04233    0.51591  !    0.61308    0.70694  H46B
L372    2    0.71680    0.02062    0.49974  !   -0.61308    0.68451  H46B
L373    2    0.72817    0.02978    0.63170  !    0.94567    0.80280  C47
L374    2    0.72864    0.01359    0.62005  !   -0.94567    0.68208  C47
L375    2    0.70036    0.00072    0.63204  !    0.94567    0.80280  C47
L376    2    0.72864    0.01359    0.62005  !   -0.94567    0.68208  C47
L377    2    0.79400   -0.01781    0.61813  !    0.60507    0.61308  C47
L378    2    0.72864    0.01359    0.62005  !   -0.60507    0.68208  C47
L379    2    0.71951    0.03658    0.57986  !    0.61041    0.79681  C47
L380    2    0.72864    0.01359    0.62005  !   -0.61041    0.68208  C47
L381    2    0.72806    0.03365    0.63448  !    0.74131    0.72891  H47A
L382    2    0.72739    0.05668    0.65104  !   -0.74131    0.69300  H47A
L383    2    0.69359   -0.00235    0.63490  !    0.74131    0.72891  H47B
L384    2    0.65337   -0.02065    0.65195  !   -0.74131    0.69300  H47B
L385    2    0.85948   -0.06631    0.60544  !    0.94567    0.80280  C48
L386    2    0.86011   -0.04956    0.61619  !   -0.94567    0.68208  C48
L387    2    0.88793   -0.03672    0.60288  !    0.94567    0.80280  C48
L388    2    0.86011   -0.04956    0.61619  !   -0.94567    0.68208  C48
L389    2    0.79475   -0.01817    0.61811  !    0.60507    0.61308  C48
L390    2    0.86011   -0.04956    0.61619  !   -0.60507    0.68208  C48
L391    2    0.87408   -0.07181    0.65524  !    0.61041    0.79681  C48
L392    2    0.86011   -0.04956    0.61619  !   -0.61041    0.68208  C48
L393    2    0.85927   -0.07180    0.60191  !    0.61308    0.70694  H48A
L394    2    0.85843   -0.09413    0.58759  !   -0.61308    0.68451  H48A
L395    2    0.89705   -0.03251    0.59852  !    0.61308    0.70694  H48B
L396    2    0.93413   -0.01538    0.58078  !   -0.61308    0.68451  H48B
L397    2    0.86437   -0.11241    0.71430  !    0.94567    0.80280  C49
L398    2    0.89059   -0.09810    0.70138  !   -0.94567    0.68208  C49
L399    2    0.88952   -0.08162    0.71286  !    0.94567    0.80280  C49
L400    2    0.89059   -0.09810    0.70138  !   -0.94567    0.68208  C49
L401    2    0.95883   -0.12659    0.69660  !    0.60507    0.61308  C49
L402    2    0.89059   -0.09810    0.70138  !   -0.60507    0.68208  C49
L403    2    0.87662   -0.07586    0.66233  !    0.61041    0.79681  C49
L404    2    0.89059   -0.09810    0.70138  !   -0.61041    0.68208  C49
L405    2    0.85577   -0.11711    0.71853  !    0.41941    0.18173  H49A
L406    2    0.82080   -0.13619    0.73575  !   -0.41941    0.57042  H49A
L407    2    0.88917   -0.07622    0.71663  !    0.41941    0.18173  H49B
L408    2    0.88775   -0.05424    0.73193  !   -0.41941    0.57042  H49B
L409    2    1.02991   -0.17023    0.67867  !    1.13801    0.85872  C50
L410    2    1.02756   -0.15527    0.69178  !   -1.13801    0.68087  C50
L411    2    1.03192   -0.16854    0.71286  !    1.13801    0.85872  C50
L412    2    1.02756   -0.15527    0.69178  !   -1.13801    0.68087  C50
L413    2    1.05397   -0.14087    0.68148  !    1.13801    0.85872  C50
L414    2    1.02756   -0.15527    0.69178  !   -1.13801    0.68087  C50
L415    2    0.92664   -0.11315    0.69886  !    0.56366    0.54319  C50
L416    2    1.02756   -0.15527    0.69178  !   -0.56366    0.68087  C50
L417    2    1.03060   -0.17460    0.67483  !    0.65850    0.81079  H50A
L418    2    1.03381   -0.19499    0.65696  !   -0.65850    0.71485  H50A
L419    2    1.03319   -0.17243    0.71903  !    0.65850    0.81079  H50B
L420    2    1.03914   -0.19052    0.74778  !   -0.65850    0.71485  H50B
L421    2    1.06170   -0.13666    0.67847  !    0.65850    0.81079  H50C
L422    2    1.09770   -0.11704    0.66443  !   -0.65850    0.71485  H50C
L423    2    0.45401    0.30925    0.17926  !    0.62644    0.66301  C51
L424    2    0.40493    0.30333    0.16276  !   -0.62644    0.68208  C51
L425    2    0.41774    0.28451    0.13649  !    0.85217    0.58912  C51
L426    2    0.40493    0.30333    0.16276  !   -0.85217    0.68208  C51
L427    2    0.34991    0.32012    0.17321  !    0.85217    0.58912  C51
L428    2    0.40493    0.30333    0.16276  !   -0.85217    0.68208  C51
L429    2    0.41820    0.28384    0.13554  !    0.54630    0.15577  C52
L430    2    0.43549    0.25842    0.10006  !   -0.54630    0.49154  C52
L431    2    0.37183    0.25493    0.07732  !    0.78806    0.21568  C52
L432    2    0.43549    0.25842    0.10006  !   -0.78806    0.49154  C52
L433    2    0.46523    0.24940    0.09385  !    1.05253    0.63705  C52
L434    2    0.43549    0.25842    0.10006  !   -1.05253    0.49154  C52
L435    2    0.47734    0.24573    0.09132  !    0.60774    0.68098  H52
L436    2    0.52463    0.23138    0.08145  !   -0.60774    0.67722  H52
L437    2    0.26054    0.27511    0.07884  !    0.54630    0.15577  C53
L438    2    0.33529    0.25293    0.06427  !   -0.54630    0.49154  C53
L439    2    0.39895    0.25642    0.08701  !    0.78806    0.21568  C53
L440    2    0.33529    0.25293    0.06427  !   -0.78806    0.49154  C53
L441    2    0.34279    0.24261    0.05008  !    1.05253    0.63705  C53
L442    2    0.33529    0.25293    0.06427  !   -1.05253    0.49154  C53
L443    2    0.34584    0.23841    0.04431  !    0.60774    0.68098  H53
L444    2    0.35776    0.22199    0.02176  !   -0.60774    0.67722  H53
L445    2    0.13338    0.28889    0.06466  !    0.70925    0.66101  C54
L446    2    0.20340    0.29206    0.08998  !   -0.70925    0.68815  C54
L447    2    0.28863    0.26677    0.07336  !    0.73196    0.46930  C54
L448    2    0.20340    0.29206    0.08998  !   -0.73196    0.68815  C54
L449    2    0.18418    0.32135    0.13004  !    0.73196    0.46930  C54
L450    2    0.20340    0.29206    0.08998  !   -0.73196    0.68815  C54
L451    2    0.19045    0.31180    0.11697  !    0.54630    0.15577  C55
L452    2    0.17360    0.33747    0.15209  !   -0.54630    0.49154  C55
L453    2    0.23709    0.34130    0.17479  !    0.78806    0.21568  C55
L454    2    0.17360    0.33747    0.15209  !   -0.78806    0.49154  C55
L455    2    0.14388    0.34656    0.15824  !    1.05253    0.63705  C55
L456    2    0.17360    0.33747    0.15209  !   -1.05253    0.49154  C55
L457    2    0.13178    0.35026    0.16074  !    0.60774    0.68098  H55
L458    2    0.08453    0.36472    0.17051  !   -0.60774    0.67722  H55
L459    2    0.34765    0.32080    0.17364  !    0.54630    0.15577  C56
L460    2    0.27331    0.34348    0.18775  !   -0.54630    0.49154  C56
L461    2    0.20982    0.33965    0.16504  !    0.78806    0.21568  C56
L462    2    0.27331    0.34348    0.18775  !   -0.78806    0.49154  C56
L463    2    0.26586    0.35411    0.20169  !    1.05253    0.63705  C56
L464    2    0.27331    0.34348    0.18775  !   -1.05253    0.49154  C56
L465    2    0.26283    0.35844    0.20736  !    0.60774    0.68098  H56
L466    2    0.25100    0.37534    0.22952  !   -0.60774    0.67722  H56
L467    2    0.08092    0.22074    0.05829  !    0.64648    0.74489  C57
L468    2    0.09531    0.28717    0.05088  !   -0.64648    0.69058  C57
L469    2    0.10341    0.29755    0.03000  !    1.02581    0.77884  C57
L470    2    0.09531    0.28717    0.05088  !   -1.02581    0.69058  C57
L471    2    0.06612    0.29817    0.05985  !    1.02581    0.77884  C57
L472    2    0.09531    0.28717    0.05088  !   -1.02581    0.69058  C57
L473    2    0.15092    0.28969    0.07100  !    0.66651    0.61708  C57
L474    2    0.09531    0.28717    0.05088  !   -0.66651    0.69058  C57
L475    2    0.10716    0.30235    0.02037  !    0.61308    0.70694  H57A
L476    2    0.11905    0.31759   -0.01027  !   -0.61308    0.68451  H57A
L477    2    0.05265    0.30325    0.06399  !    0.61308    0.70694  H57B
L478    2    0.00982    0.31941    0.07715  !   -0.61308    0.68451  H57B
L479    2    0.07130    0.18040    0.08398  !    0.94567    0.80280  C58
L480    2    0.07490    0.19297    0.06138  !   -0.94567    0.68208  C58
L481    2    0.10510    0.18194    0.04858  !    0.94567    0.80280  C58
L482    2    0.07490    0.19297    0.06138  !   -0.94567    0.68208  C58
L483    2    0.01345    0.19110    0.04779  !    0.60507    0.61308  C58
L484    2    0.07490    0.19297    0.06138  !   -0.60507    0.68208  C58
L485    2    0.08422    0.23597    0.05659  !    0.61041    0.79681  C58
L486    2    0.07490    0.19297    0.06138  !   -0.61041    0.68208  C58
L487    2    0.07012    0.17628    0.09139  !    0.61308    0.70694  H58A
L488    2    0.06532    0.15952    0.12152  !   -0.61308    0.68451  H58A
L489    2    0.11501    0.17833    0.04439  !    0.61308    0.70694  H58B
L490    2    0.15528    0.16363    0.02732  !   -0.61308    0.68451  H58B
L491    2   -0.04769    0.08338    0.04234  !    0.94567    0.80280  C60
L492    2   -0.07866    0.09703    0.05148  !   -0.94567    0.68208  C60
L493    2   -0.10424    0.09804    0.04023  !    0.94567    0.80280  C60
L494    2   -0.07866    0.09703    0.05148  !   -0.94567    0.68208  C60
L495    2   -0.10347    0.07396    0.09732  !    0.60507    0.61308  C60
L496    2   -0.07866    0.09703    0.05148  !   -0.60507    0.68208  C60
L497    2   -0.06503    0.13888    0.04357  !    0.61041    0.79681  C60
L498    2   -0.07866    0.09703    0.05148  !   -0.61041    0.68208  C60
L499    2   -0.03753    0.07890    0.03934  !    0.61308    0.70694  H60A
L500    2    0.00376    0.06070    0.02716  !   -0.61308    0.68451  H60A
L501    2   -0.11264    0.09837    0.03654  !    0.61308    0.70694  H60B
L502    2   -0.14675    0.09971    0.02154  !   -0.61308    0.68451  H60B
L503    2   -0.07819    0.20225    0.04530  !    0.94567    0.80280  C61
L504    2   -0.04863    0.18921    0.03406  !   -0.94567    0.68208  C61
L505    2   -0.04345    0.19995    0.01097  !    0.94567    0.80280  C61
L506    2   -0.04863    0.18921    0.03406  !   -0.94567    0.68208  C61
L507    2   -0.06346    0.14368    0.04267  !    0.60507    0.61308  C61
L508    2   -0.04863    0.18921    0.03406  !   -0.60507    0.68208  C61
L509    2    0.00782    0.19093    0.04655  !    0.61041    0.79681  C61
L510    2   -0.04863    0.18921    0.03406  !   -0.61041    0.68208  C61
L511    2   -0.08789    0.20653    0.04899  !    0.61308    0.70694  H61A
L512    2   -0.12730    0.22391    0.06397  !   -0.61308    0.68451  H61A
L513    2   -0.04175    0.20347    0.00340  !    0.61308    0.70694  H61B
L514    2   -0.03485    0.21778   -0.02739  !   -0.61308    0.68451  H61B
L515    2   -0.10352    0.05061    0.15500  !    0.94567    0.80280  C62
L516    2   -0.12864    0.05056    0.14382  !   -0.94567    0.68208  C62
L517    2   -0.12933    0.02701    0.14527  !    0.94567    0.80280  C62
L518    2   -0.12864    0.05056    0.14382  !   -0.94567    0.68208  C62
L519    2   -0.19654    0.06846    0.16793  !    0.60507    0.61308  C62
L520    2   -0.12864    0.05056    0.14382  !   -0.60507    0.68208  C62
L521    2   -0.10585    0.07175    0.10171  !    0.61041    0.79681  C62
L522    2   -0.12864    0.05056    0.14382  !   -0.61041    0.68208  C62
L523    2   -0.09528    0.05063    0.15867  !    0.61308    0.70694  H62A
L524    2   -0.06177    0.05070    0.17358  !   -0.61308    0.68451  H62A
L525    2   -0.12955    0.01929    0.14574  !    0.61308    0.70694  H62B
L526    2   -0.13047   -0.01211    0.14768  !   -0.61308    0.68451  H62B
L527    2   -0.26384    0.10893    0.19324  !    1.13801    0.85872  C63
L528    2   -0.26467    0.08644    0.19213  !   -1.13801    0.68087  C63
L529    2   -0.27303    0.07176    0.21376  !    1.13801    0.85872  C63
L530    2   -0.26467    0.08644    0.19213  !   -1.13801    0.68087  C63
L531    2   -0.29025    0.08735    0.18115  !    1.13801    0.85872  C63
L532    2   -0.26467    0.08644    0.19213  !   -1.13801    0.68087  C63
L533    2   -0.16422    0.05994    0.15645  !    0.56366    0.54319  C63
L534    2   -0.26467    0.08644    0.19213  !   -0.56366    0.68087  C63
L535    2   -0.26360    0.11551    0.19357  !    0.65850    0.81079  H63A
L536    2   -0.26247    0.14617    0.19508  !   -0.65850    0.71485  H63A
L537    2   -0.27547    0.06747    0.22010  !    0.65850    0.81079  H63B
L538    2   -0.28686    0.04746    0.24958  !   -0.65850    0.71485  H63B
L539    2   -0.29773    0.08761    0.17794  !    0.65850    0.81079  H63C
L540    2   -0.33259    0.08886    0.16297  !   -0.65850    0.71485  H63C


     d12       A        B1       B2       r     molecule  atom1 atom2

    1.337    0.970    0.651    0.692    0.582   ale040_0m_a.res in  C32 C19
    1.337    0.697    0.487    0.694    0.833   ale040_0m_a.res in  C19 C32
    1.347    0.932    0.597    0.704    0.592   ale040_0m_a.res in  C44 C43
    1.347    0.948    0.561    0.701    0.748   ale040_0m_a.res in  C43 C44
    1.372    0.715    0.431    0.705    0.815   ale040_0m_a.res in  C16 C15
    1.372    0.847    0.401    0.705    0.851   ale040_0m_a.res in  C15 C16
    1.372    0.687    0.439    0.693    0.854   ale040_0m_a.res in  C38 C37
    1.372    0.788    0.216    0.492    0.874   ale040_0m_a.res in  C37 C38
    1.375    0.858    0.405    0.682    0.850   ale040_0m_a.res in  C36 C35
    1.375    0.687    0.439    0.693    0.859   ale040_0m_a.res in  C35 C36
    1.377    0.684    0.669    0.698    0.760   ale040_0m_a.res in  C17 C14
    1.377    0.904    0.371    0.683    0.860   ale040_0m_a.res in  C14 C17
    1.380    0.995    0.445    0.701    0.557   ale040_0m_a.res in  C42 C33
    1.387    0.546    0.156    0.492    0.786   ale040_0m_a.res in  C7 C2
    1.387    0.920    0.707    0.738    0.659   ale040_0m_a.res in  C2 C7
    1.392    0.669    0.409    0.681    0.878   ale040_0m_a.res in  C24 C23
    1.392    0.732    0.469    0.688    0.902   ale040_0m_a.res in  C23 C24
    1.393    0.546    0.156    0.492    0.788   ale040_0m_a.res in  C6 C5
    1.393    0.732    0.469    0.688    0.899   ale040_0m_a.res in  C5 C6
    1.393    0.732    0.469    0.688    0.900   ale040_0m_a.res in  C23 C22
    1.393    0.669    0.409    0.681    0.877   ale040_0m_a.res in  C22 C23
    1.394    0.546    0.156    0.492    0.788   ale040_0m_a.res in  C55 C54
    1.394    0.732    0.469    0.688    0.899   ale040_0m_a.res in  C54 C55
    1.394    0.820    0.397    0.704    0.813   ale040_0m_a.res in  C41 C40
    1.395    0.695    0.469    0.681    0.859   ale040_0m_a.res in  C22 C21
    1.395    0.788    0.216    0.492    0.891   ale040_0m_a.res in  C21 C22
    1.395    0.546    0.156    0.492    0.788   ale040_0m_a.res in  C21 C20
    1.395    0.920    0.707    0.738    0.661   ale040_0m_a.res in  C20 C21
    1.396    0.732    0.469    0.688    0.902   ale040_0m_a.res in  C54 C53
    1.396    0.546    0.156    0.492    0.791   ale040_0m_a.res in  C53 C54
    1.396    0.546    0.156    0.492    0.790   ale040_0m_a.res in  C52 C51
    1.396    0.852    0.589    0.682    0.585   ale040_0m_a.res in  C51 C52
    1.396    0.732    0.469    0.688    0.902   ale040_0m_a.res in  C5 C4
    1.396    0.546    0.156    0.492    0.791   ale040_0m_a.res in  C4 C5
    1.397    0.546    0.156    0.492    0.789   ale040_0m_a.res in  C56 C51
    1.397    0.852    0.589    0.682    0.584   ale040_0m_a.res in  C51 C56
    1.398    0.546    0.156    0.492    0.790   ale040_0m_a.res in  C3 C2
    1.398    0.920    0.707    0.738    0.662   ale040_0m_a.res in  C2 C3
    1.398    0.788    0.216    0.492    0.892   ale040_0m_a.res in  C4 C3
    1.398    0.788    0.216    0.492    0.892   ale040_0m_a.res in  C3 C4
    1.399    0.788    0.216    0.492    0.892   ale040_0m_a.res in  C25 C24
    1.399    0.695    0.469    0.681    0.860   ale040_0m_a.res in  C24 C25
    1.401    0.546    0.156    0.492    0.794   ale040_0m_a.res in  C25 C20
    1.401    0.920    0.707    0.738    0.666   ale040_0m_a.res in  C20 C25
    1.402    0.788    0.216    0.492    0.893   ale040_0m_a.res in  C56 C55
    1.402    0.788    0.216    0.492    0.893   ale040_0m_a.res in  C55 C56
    1.403    0.788    0.216    0.492    0.894   ale040_0m_a.res in  C7 C6
    1.403    0.788    0.216    0.492    0.894   ale040_0m_a.res in  C6 C7
    1.406    0.788    0.216    0.492    0.893   ale040_0m_a.res in  C53 C52
    1.406    0.788    0.216    0.492    0.893   ale040_0m_a.res in  C52 C53
    1.420    0.715    0.431    0.705    0.881   ale040_0m_a.res in  C15 C14
    1.420    0.592    0.509    0.683    0.957   ale040_0m_a.res in  C14 C15
    1.420    1.384    0.445    0.484    0.921   ale040_0m_a.res in  C39 C40
    1.422    0.626    0.619    0.693    0.902   ale040_0m_a.res in  C35 C34
    1.422    1.384    0.445    0.484    0.924   ale040_0m_a.res in  C34 C35
    1.423    1.384    0.445    0.484    0.921   ale040_0m_a.res in  C34 C33
    1.424    0.918    0.373    0.701    0.676   ale040_0m_a.res in  C42 C41
    1.424    0.763    0.451    0.704    0.876   ale040_0m_a.res in  C41 C42
    1.425    1.384    0.445    0.484    0.925   ale040_0m_a.res in  C39 C38
    1.425    0.626    0.619    0.693    0.903   ale040_0m_a.res in  C38 C39
    1.427    0.546    0.156    0.492    0.806   ale040_0m_a.res in  C37 C36
    1.427    0.796    0.537    0.682    0.910   ale040_0m_a.res in  C36 C37
    1.436    0.797    0.425    0.698    0.692   ale040_0m_a.res in  C17 C18
    1.443    0.868    0.256    0.484    0.739   ale040_0m_a.res in  C39 C34
    1.443    0.868    0.256    0.484    0.739   ale040_0m_a.res in  C34 C39
    1.443    0.745    0.577    0.701    0.647   ale040_0m_a.res in  C43 C41
    1.443    0.918    0.563    0.704    0.764   ale040_0m_a.res in  C41 C43
    1.494    0.626    0.663    0.682    0.697   ale040_0m_a.res in  C51 C40
    1.495    0.983    0.467    0.694    0.909   ale040_0m_a.res in  C19 C18
    1.500    0.605    0.613    0.682    0.741   ale040_0m_a.res in  C61 C60
    1.500    0.610    0.797    0.682    0.681   ale040_0m_a.res in  C60 C61
    1.507    0.605    0.613    0.682    0.752   ale040_0m_a.res in  C30 C31
    1.507    0.605    0.613    0.682    0.749   ale040_0m_a.res in  C10 C9
    1.507    0.610    0.797    0.682    0.688   ale040_0m_a.res in  C9 C10
    1.508    0.610    0.797    0.682    0.690   ale040_0m_a.res in  C30 C29
    1.508    0.605    0.613    0.682    0.751   ale040_0m_a.res in  C29 C30
    1.509    0.610    0.797    0.682    0.690   ale040_0m_a.res in  C12 C11
    1.509    0.605    0.613    0.682    0.751   ale040_0m_a.res in  C11 C12
    1.510    0.667    0.617    0.691    0.777   ale040_0m_a.res in  C45 C36
    1.510    0.626    0.555    0.682    0.925   ale040_0m_a.res in  C36 C45
    1.511    0.610    0.797    0.682    0.689   ale040_0m_a.res in  C62 C60
    1.511    0.605    0.613    0.682    0.750   ale040_0m_a.res in  C60 C62
    1.512    0.667    0.617    0.691    0.777   ale040_0m_a.res in  C8 C5
    1.512    0.709    0.661    0.688    0.978   ale040_0m_a.res in  C5 C8
    1.513    0.610    0.797    0.682    0.690   ale040_0m_a.res in  C28 C27
    1.513    0.605    0.613    0.682    0.751   ale040_0m_a.res in  C27 C28
    1.514    0.667    0.617    0.691    0.777   ale040_0m_a.res in  C26 C23
    1.514    0.709    0.661    0.688    0.977   ale040_0m_a.res in  C23 C26
    1.514    0.767    0.503    0.683    0.833   ale040_0m_a.res in  C14 C1
    1.516    0.667    0.617    0.691    0.780   ale040_0m_a.res in  C57 C54
    1.516    0.709    0.661    0.688    0.982   ale040_0m_a.res in  C54 C57
    1.517    0.605    0.613    0.682    0.757   ale040_0m_a.res in  C62 C63
    1.520    0.605    0.613    0.682    0.754   ale040_0m_a.res in  C9 C8
    1.520    0.610    0.797    0.682    0.694   ale040_0m_a.res in  C58 C57
    1.521    0.610    0.797    0.682    0.697   ale040_0m_a.res in  C49 C48
    1.521    0.610    0.797    0.682    0.697   ale040_0m_a.res in  C48 C49
    1.522    0.610    0.797    0.682    0.696   ale040_0m_a.res in  C29 C28
    1.522    0.605    0.613    0.682    0.757   ale040_0m_a.res in  C28 C29
    1.522    0.605    0.613    0.682    0.753   ale040_0m_a.res in  C12 C13
    1.525    0.605    0.613    0.682    0.758   ale040_0m_a.res in  C46 C45
    1.525    0.605    0.613    0.682    0.758   ale040_0m_a.res in  C48 C47
    1.525    0.605    0.613    0.682    0.758   ale040_0m_a.res in  C47 C48
    1.525    0.605    0.613    0.682    0.760   ale040_0m_a.res in  C49 C50
    1.529    0.610    0.797    0.682    0.698   ale040_0m_a.res in  C47 C46
    1.529    0.610    0.797    0.682    0.698   ale040_0m_a.res in  C46 C47
    1.534    0.610    0.797    0.682    0.701   ale040_0m_a.res in  C61 C58
    1.534    0.605    0.613    0.682    0.763   ale040_0m_a.res in  C58 C61
    1.535    0.927    0.575    0.738    0.827   ale040_0m_a.res in  C20 C1
    1.540    0.610    0.797    0.682    0.706   ale040_0m_a.res in  C27 C26
    1.541    0.927    0.575    0.738    0.833   ale040_0m_a.res in  C2 C1
    1.559    0.680    0.611    0.676    0.725   ale040_0m_a.res in  C19 C1
    1.564    0.610    0.797    0.682    0.715   ale040_0m_a.res in  C11 C10
    1.564    0.610    0.797    0.682    0.715   ale040_0m_a.res in  C10 C11

    0.950    0.608    0.681    0.677    0.504   ale040_0m_a.res in  H35 C35
    0.950    0.594    0.709    0.676    0.466   ale040_0m_a.res in  H43 C43
    0.950    0.608    0.681    0.677    0.504   ale040_0m_a.res in  H22 C22
    0.950    0.608    0.681    0.677    0.504   ale040_0m_a.res in  H55 C55
    0.950    0.608    0.681    0.677    0.504   ale040_0m_a.res in  H24 C24
    0.950    0.608    0.681    0.677    0.504   ale040_0m_a.res in  H7 C7
    0.950    0.608    0.681    0.677    0.504   ale040_0m_a.res in  H4 C4
    0.950    0.828    0.773    0.706    0.491   ale040_0m_a.res in  H44 C44
    0.950    0.608    0.681    0.677    0.504   ale040_0m_a.res in  H37 C37
    0.950    0.744    0.967    0.663    0.425   ale040_0m_a.res in  H32 C32
    0.950    0.608    0.681    0.677    0.504   ale040_0m_a.res in  H25 C25
    0.950    0.608    0.681    0.677    0.504   ale040_0m_a.res in  H21 C21
    0.950    0.608    0.681    0.677    0.504   ale040_0m_a.res in  H6 C6
    0.950    0.608    0.681    0.677    0.504   ale040_0m_a.res in  H53 C53
    0.950    0.608    0.681    0.677    0.504   ale040_0m_a.res in  H52 C52
    0.950    0.608    0.681    0.677    0.504   ale040_0m_a.res in  H3 C3
    0.950    0.608    0.681    0.677    0.504   ale040_0m_a.res in  H56 C56
    0.950    0.608    0.681    0.677    0.504   ale040_0m_a.res in  H38 C38
    0.950    0.594    0.709    0.676    0.466   ale040_0m_a.res in  H15 C15
    0.950    0.763    0.683    0.701    0.465   ale040_0m_a.res in  H16 C16
    0.980    0.658    0.811    0.715    0.503   ale040_0m_a.res in  H13C C13
    0.980    0.658    0.811    0.715    0.503   ale040_0m_a.res in  H31B C31
    0.980    0.658    0.811    0.715    0.503   ale040_0m_a.res in  H31C C31
    0.980    0.658    0.811    0.715    0.503   ale040_0m_a.res in  H63C C63
    0.980    0.658    0.811    0.715    0.503   ale040_0m_a.res in  H13B C13
    0.980    0.658    0.811    0.715    0.503   ale040_0m_a.res in  H31A C31
    0.980    0.658    0.811    0.715    0.503   ale040_0m_a.res in  H63B C63
    0.980    0.658    0.811    0.715    0.503   ale040_0m_a.res in  H63A C63
    0.980    0.658    0.811    0.715    0.503   ale040_0m_a.res in  H50A C50
    0.980    0.658    0.811    0.715    0.503   ale040_0m_a.res in  H50C C50
    0.980    0.658    0.811    0.715    0.503   ale040_0m_a.res in  H50B C50
    0.980    0.658    0.811    0.715    0.503   ale040_0m_a.res in  H13A C13
    0.990    0.741    0.729    0.693    0.529   ale040_0m_a.res in  H47A C47
    0.990    0.613    0.707    0.685    0.496   ale040_0m_a.res in  H12B C12
    0.990    0.419    0.182    0.570    0.496   ale040_0m_a.res in  H49B C49
    0.990    0.613    0.707    0.685    0.496   ale040_0m_a.res in  H46A C46
    0.990    0.741    0.729    0.693    0.529   ale040_0m_a.res in  H27A C27
    0.990    0.741    0.729    0.693    0.529   ale040_0m_a.res in  H11A C11
    0.990    0.613    0.707    0.685    0.496   ale040_0m_a.res in  H9A C9
    0.990    0.613    0.707    0.685    0.496   ale040_0m_a.res in  H62A C62
    0.990    0.613    0.707    0.685    0.496   ale040_0m_a.res in  H60B C60
    0.990    0.613    0.707    0.685    0.496   ale040_0m_a.res in  H58B C58
    0.990    0.741    0.729    0.693    0.529   ale040_0m_a.res in  H47B C47
    0.990    0.613    0.707    0.685    0.496   ale040_0m_a.res in  H29B C29
    0.990    0.741    0.729    0.693    0.529   ale040_0m_a.res in  H10A C10
    0.990    0.613    0.707    0.685    0.496   ale040_0m_a.res in  H61A C61
    0.990    0.613    0.707    0.685    0.496   ale040_0m_a.res in  H45A C45
    0.990    0.613    0.707    0.685    0.496   ale040_0m_a.res in  H28B C28
    0.990    0.613    0.707    0.685    0.496   ale040_0m_a.res in  H62B C62
    0.990    0.613    0.707    0.685    0.496   ale040_0m_a.res in  H60A C60
    0.990    0.613    0.707    0.685    0.496   ale040_0m_a.res in  H57B C57
    0.990    0.613    0.707    0.685    0.496   ale040_0m_a.res in  H46B C46
    0.990    0.613    0.707    0.685    0.496   ale040_0m_a.res in  H30A C30
    0.990    0.613    0.707    0.685    0.496   ale040_0m_a.res in  H29A C29
    0.990    0.613    0.707    0.685    0.496   ale040_0m_a.res in  H12A C12
    0.990    0.741    0.729    0.693    0.529   ale040_0m_a.res in  H10B C10
    0.990    0.613    0.707    0.685    0.496   ale040_0m_a.res in  H8A C8
    0.990    0.613    0.707    0.685    0.496   ale040_0m_a.res in  H58A C58
    0.990    0.613    0.707    0.685    0.496   ale040_0m_a.res in  H57A C57
    0.990    0.613    0.707    0.685    0.496   ale040_0m_a.res in  H28A C28
    0.990    0.741    0.729    0.693    0.529   ale040_0m_a.res in  H11B C11
    0.990    0.613    0.707    0.685    0.496   ale040_0m_a.res in  H61B C61
    0.990    0.613    0.707    0.685    0.496   ale040_0m_a.res in  H26A C26
    0.990    0.419    0.182    0.570    0.496   ale040_0m_a.res in  H49A C49
    0.990    0.613    0.707    0.685    0.496   ale040_0m_a.res in  H48A C48
    0.990    0.613    0.707    0.685    0.496   ale040_0m_a.res in  H26B C26
    0.990    0.613    0.707    0.685    0.496   ale040_0m_a.res in  H9AB C9
    0.990    0.613    0.707    0.685    0.496   ale040_0m_a.res in  H48B C48
    0.990    0.613    0.707    0.685    0.496   ale040_0m_a.res in  H45B C45
    0.990    0.613    0.707    0.685    0.496   ale040_0m_a.res in  H8AB C8
    0.990    0.613    0.707    0.685    0.496   ale040_0m_a.res in  H30B C30
    0.990    0.741    0.729    0.693    0.529   ale040_0m_a.res in  H27B C27

    0.950    0.870    0.809    0.693    0.316   ale040_0m_a.res in  C35 H35
    0.950    0.883    0.623    0.701    0.349   ale040_0m_a.res in  C43 H43
    0.950    0.910    0.731    0.681    0.339   ale040_0m_a.res in  C22 H22
    0.950    1.053    0.637    0.492    0.317   ale040_0m_a.res in  C55 H55
    0.950    0.910    0.731    0.681    0.339   ale040_0m_a.res in  C24 H24
    0.950    1.053    0.637    0.492    0.317   ale040_0m_a.res in  C7 H7
    0.950    1.053    0.637    0.492    0.317   ale040_0m_a.res in  C4 H4
    0.950    0.759    0.745    0.704    0.443   ale040_0m_a.res in  C44 H44
    0.950    1.053    0.637    0.492    0.317   ale040_0m_a.res in  C37 H37
    0.950    0.958    0.787    0.691    0.310   ale040_0m_a.res in  C32 H32
    0.950    1.053    0.637    0.492    0.317   ale040_0m_a.res in  C25 H25
    0.950    1.053    0.637    0.492    0.317   ale040_0m_a.res in  C21 H21
    0.950    1.053    0.637    0.492    0.317   ale040_0m_a.res in  C6 H6
    0.950    1.053    0.637    0.492    0.317   ale040_0m_a.res in  C53 H53
    0.950    1.053    0.637    0.492    0.317   ale040_0m_a.res in  C52 H52
    0.950    1.053    0.637    0.492    0.317   ale040_0m_a.res in  C3 H3
    0.950    1.053    0.637    0.492    0.317   ale040_0m_a.res in  C56 H56
    0.950    0.870    0.809    0.693    0.316   ale040_0m_a.res in  C38 H38
    0.950    1.000    0.683    0.705    0.300   ale040_0m_a.res in  C15 H15
    0.950    1.000    0.683    0.705    0.299   ale040_0m_a.res in  C16 H16
    0.980    1.138    0.859    0.681    0.369   ale040_0m_a.res in  C13 H13C
    0.980    1.138    0.859    0.681    0.369   ale040_0m_a.res in  C31 H31B
    0.980    1.138    0.859    0.681    0.369   ale040_0m_a.res in  C31 H31C
    0.980    1.138    0.859    0.681    0.369   ale040_0m_a.res in  C63 H63C
    0.980    1.138    0.859    0.681    0.369   ale040_0m_a.res in  C13 H13B
    0.980    1.138    0.859    0.681    0.369   ale040_0m_a.res in  C31 H31A
    0.980    1.138    0.859    0.681    0.369   ale040_0m_a.res in  C63 H63B
    0.980    1.138    0.859    0.681    0.369   ale040_0m_a.res in  C63 H63A
    0.980    1.138    0.859    0.681    0.369   ale040_0m_a.res in  C50 H50A
    0.980    1.138    0.859    0.681    0.369   ale040_0m_a.res in  C50 H50C
    0.980    1.138    0.859    0.681    0.369   ale040_0m_a.res in  C50 H50B
    0.980    1.138    0.859    0.681    0.369   ale040_0m_a.res in  C13 H13A
    0.990    0.946    0.803    0.682    0.372   ale040_0m_a.res in  C47 H47A
    0.990    0.946    0.803    0.682    0.372   ale040_0m_a.res in  C12 H12B
    0.990    0.946    0.803    0.682    0.372   ale040_0m_a.res in  C49 H49B
    0.990    0.946    0.803    0.682    0.372   ale040_0m_a.res in  C46 H46A
    0.990    0.946    0.803    0.682    0.372   ale040_0m_a.res in  C27 H27A
    0.990    0.946    0.803    0.682    0.372   ale040_0m_a.res in  C11 H11A
    0.990    0.946    0.803    0.682    0.372   ale040_0m_a.res in  C9 H9A
    0.990    0.946    0.803    0.682    0.372   ale040_0m_a.res in  C62 H62A
    0.990    0.946    0.803    0.682    0.372   ale040_0m_a.res in  C60 H60B
    0.990    0.946    0.803    0.682    0.372   ale040_0m_a.res in  C58 H58B
    0.990    0.946    0.803    0.682    0.372   ale040_0m_a.res in  C47 H47B
    0.990    0.946    0.803    0.682    0.372   ale040_0m_a.res in  C29 H29B
    0.990    0.946    0.803    0.682    0.372   ale040_0m_a.res in  C10 H10A
    0.990    0.946    0.803    0.682    0.372   ale040_0m_a.res in  C61 H61A
    0.990    1.026    0.779    0.691    0.338   ale040_0m_a.res in  C45 H45A
    0.990    0.946    0.803    0.682    0.372   ale040_0m_a.res in  C28 H28B
    0.990    0.946    0.803    0.682    0.372   ale040_0m_a.res in  C62 H62B
    0.990    0.946    0.803    0.682    0.372   ale040_0m_a.res in  C60 H60A
    0.990    1.026    0.779    0.691    0.338   ale040_0m_a.res in  C57 H57B
    0.990    0.946    0.803    0.682    0.372   ale040_0m_a.res in  C46 H46B
    0.990    0.946    0.803    0.682    0.372   ale040_0m_a.res in  C30 H30A
    0.990    0.946    0.803    0.682    0.372   ale040_0m_a.res in  C29 H29A
    0.990    0.946    0.803    0.682    0.372   ale040_0m_a.res in  C12 H12A
    0.990    0.946    0.803    0.682    0.372   ale040_0m_a.res in  C10 H10B
    0.990    1.026    0.779    0.691    0.338   ale040_0m_a.res in  C8 H8A
    0.990    0.946    0.803    0.682    0.372   ale040_0m_a.res in  C58 H58A
    0.990    1.026    0.779    0.691    0.338   ale040_0m_a.res in  C57 H57A
    0.990    0.946    0.803    0.682    0.372   ale040_0m_a.res in  C28 H28A
    0.990    0.946    0.803    0.682    0.372   ale040_0m_a.res in  C11 H11B
    0.990    0.946    0.803    0.682    0.372   ale040_0m_a.res in  C61 H61B
    0.990    1.026    0.779    0.691    0.338   ale040_0m_a.res in  C26 H26A
    0.990    0.946    0.803    0.682    0.372   ale040_0m_a.res in  C49 H49A
    0.990    0.946    0.803    0.682    0.372   ale040_0m_a.res in  C48 H48A
    0.990    1.026    0.779    0.691    0.338   ale040_0m_a.res in  C26 H26B
    0.990    0.946    0.803    0.682    0.372   ale040_0m_a.res in  C9 H9AB
    0.990    0.946    0.803    0.682    0.372   ale040_0m_a.res in  C48 H48B
    0.990    1.026    0.779    0.691    0.338   ale040_0m_a.res in  C45 H45B
    0.990    1.026    0.779    0.691    0.338   ale040_0m_a.res in  C8 H8AB
    0.990    0.946    0.803    0.682    0.372   ale040_0m_a.res in  C30 H30B
    0.990    0.946    0.803    0.682    0.372   ale040_0m_a.res in  C27 H27B

    1.719    0.829    0.611    0.698    0.853   ale040_0m_a.res in  C17 S1
    1.729    0.867    0.595    0.705    0.927   ale040_0m_a.res in  C16 S1
    1.750    0.922    0.625    0.701    0.991   ale040_0m_a.res in  C42 S3

    1.488    0.700    0.515    0.691    1.032   ale040_0m_a.res in  C32 C33
    1.507    0.564    0.543    0.681    1.111   ale040_0m_a.res in  C31 C30
    1.517    0.564    0.543    0.681    1.120   ale040_0m_a.res in  C63 C62
    1.520    0.646    0.745    0.691    1.071   ale040_0m_a.res in  C8 C9
    1.520    0.646    0.745    0.691    1.072   ale040_0m_a.res in  C57 C58
    1.522    0.564    0.543    0.681    1.114   ale040_0m_a.res in  C13 C12
    1.525    0.646    0.745    0.691    1.076   ale040_0m_a.res in  C45 C46
    1.525    0.564    0.543    0.681    1.124   ale040_0m_a.res in  C50 C49
    1.540    0.646    0.745    0.691    1.091   ale040_0m_a.res in  C26 C27

    1.742    0.840    0.597    0.704    1.055   ale040_0m_a.res in  C44 S3


REM  ale040_0m_a.res in P-1
REM wR2 = 0.147407, GooF = S = 1.04617, Restrained GooF = 1.04617 for all data
REM R1 = 0.054453 for 9499 Fo > 4sig(Fo) and 0.082512 for all 12919 data
REM 593 parameters refined using 0 restraints

END

WGHT      0.0574      2.2571

REM No hydrogen bonds found for HTAB generation

REM Highest difference peak  0.983,  deepest hole -0.530,  1-sigma level  0.060
Q1    1  -0.1551  0.1713  0.0870  11.00000  0.05    0.98
Q2    1  -0.2214  0.0636  0.1013  11.00000  0.05    0.56
Q3    1   1.3349  0.8495  0.1000  11.00000  0.05    0.55
Q4    1   1.2677  0.9390  0.1301  11.00000  0.05    0.44
Q5    1   1.3527  1.0140  0.0791  11.00000  0.05    0.36
Q6    1   0.4680  0.4806  0.3622  11.00000  0.05    0.33
Q7    1   1.2795  0.6970  0.1411  11.00000  0.05    0.32
Q8    1   1.2658  0.7848  0.0910  11.00000  0.05    0.30
Q9    1   0.8749  0.4321  0.4076  11.00000  0.05    0.30
Q10   1   1.0373  0.1534  0.6888  11.00000  0.05    0.30
Q11   1   0.7927  0.4401  0.2969  11.00000  0.05    0.29
Q12   1   0.8060  0.4626  0.3571  11.00000  0.05    0.28
Q13   1   0.6587  0.3196  0.2970  11.00000  0.05    0.28
Q14   1   1.0174  0.1882  0.5692  11.00000  0.05    0.28
Q15   1   0.4999  0.3013  0.2509  11.00000  0.05    0.27
Q16   1   0.6005  0.3998  0.1070  11.00000  0.05    0.27
Q17   1   0.7248  0.5627  0.4021  11.00000  0.05    0.26
Q18   1   0.6404  0.2587  0.3514  11.00000  0.05    0.26
Q19   1   0.4887  0.2448  0.3028  11.00000  0.05    0.26
Q20   1   0.7131  0.0322  0.5774  11.00000  0.05    0.25
;
_shelx_res_checksum              28261
